# Supplementary material for: Beyond comorbidities, sex and age have no effect on COVID-19 health care demand
Source: Sci Rep. 2022 May 5;12:7356. doi: 10.1038/s41598-022-11376-5 (PMC9069423; doi:10.1038/s41598-022-11376-5)
Supplement: Supplementary file 2 — Supplementary Information 2. [file 41598_2022_11376_MOESM2_ESM.zip]

Archive with 21 entries (14 files):
- Supplementary_materials_2_data_sources/
- Supplementary_materials_2_data_sources/daily_cases_per_municipality/
- Supplementary_materials_2_data_sources/daily_cases_per_municipality/case_data.csv
- Supplementary_materials_2_data_sources/demographic_data/
- Supplementary_materials_2_data_sources/demographic_data/municipality_population_structure_age_sex_2019.csv
- Supplementary_materials_2_data_sources/monthly_hospitalizations_per_hospital_including_location/
- Supplementary_materials_2_data_sources/monthly_hospitalizations_per_hospital_including_location/monthly_hospitalisations_2020.csv
- Supplementary_materials_2_data_sources/monthly_hospitalizations_per_hospital_including_location/monthly_hospitalisations_2021.csv
- Supplementary_materials_2_data_sources/monthly_medical_professionals_per_hospital/
- Supplementary_materials_2_data_sources/monthly_medical_professionals_per_hospital/monthly_medical_professionals_per_hospital.xlsx
- Supplementary_materials_2_data_sources/national_daily_hospitalisations/
- Supplementary_materials_2_data_sources/national_daily_hospitalisations/daily_hospitalisations.csv
- Supplementary_materials_2_data_sources/portuguese_mainland_municipality_boundaries/
- Supplementary_materials_2_data_sources/portuguese_mainland_municipality_boundaries/municipality_boundaries.cpg
- Supplementary_materials_2_data_sources/portuguese_mainland_municipality_boundaries/municipality_boundaries.dbf
- Supplementary_materials_2_data_sources/portuguese_mainland_municipality_boundaries/municipality_boundaries.prj
- Supplementary_materials_2_data_sources/portuguese_mainland_municipality_boundaries/municipality_boundaries.sbn
- Supplementary_materials_2_data_sources/portuguese_mainland_municipality_boundaries/municipality_boundaries.sbx
- Supplementary_materials_2_data_sources/portuguese_mainland_municipality_boundaries/municipality_boundaries.shp
- Supplementary_materials_2_data_sources/portuguese_mainland_municipality_boundaries/municipality_boundaries.shx
- Supplementary_materials_2_data_sources/portuguese_mainland_municipality_boundaries/municipality_boundaries.xml
