# Supplementary material for: Beyond comorbidities, sex and age have no effect on COVID-19 health care demand
Source: Sci Rep. 2022 May 5;12:7356. doi: 10.1038/s41598-022-11376-5 (PMC9069423; doi:10.1038/s41598-022-11376-5)
Supplement: Supplementary file 2 — Supplementary Information 2. [file 41598_2022_11376_MOESM2_ESM.zip › Supplementary_materials_2_data_sources/daily_cases_per_municipality/case_data.csv]

	Municipality	Age group	Sex	Date	N
1	101	0	0	2020-03-03	0
2	101	0	0	2020-03-04	0
3	101	0	0	2020-03-05	0
4	101	0	0	2020-03-06	0
5	101	0	0	2020-03-07	0
6	101	0	0	2020-03-08	0
7	101	0	0	2020-03-09	0
8	101	0	0	2020-03-10	0
9	101	0	0	2020-03-11	0
10	101	0	0	2020-03-12	0
11	101	0	0	2020-03-13	0
12	101	0	0	2020-03-14	0
13	101	0	0	2020-03-15	0
14	101	0	0	2020-03-16	0
15	101	0	0	2020-03-17	0
16	101	0	0	2020-03-18	0
17	101	0	0	2020-03-19	0
18	101	0	0	2020-03-20	0
19	101	0	0	2020-03-21	0
20	101	0	0	2020-03-22	0
21	101	0	0	2020-03-23	0
22	101	0	0	2020-03-24	0
23	101	0	0	2020-03-25	0
24	101	0	0	2020-03-26	0
25	101	0	0	2020-03-27	0
26	101	0	0	2020-03-28	0
27	101	0	0	2020-03-29	0
28	101	0	0	2020-03-30	0
29	101	0	0	2020-03-31	0
30	101	0	0	2020-04-01	0
31	101	0	0	2020-04-02	0
32	101	0	0	2020-04-03	0
33	101	0	0	2020-04-04	0
34	101	0	0	2020-04-05	0
35	101	0	0	2020-04-06	0
36	101	0	0	2020-04-07	0
37	101	0	0	2020-04-08	0
38	101	0	0	2020-04-09	0
39	101	0	0	2020-04-10	0
40	101	0	0	2020-04-11	0
41	101	0	0	2020-04-12	0
42	101	0	0	2020-04-13	0
43	101	0	0	2020-04-14	0
44	101	0	0	2020-04-15	0
45	101	0	0	2020-04-16	0
46	101	0	0	2020-04-17	0
47	101	0	0	2020-04-18	0
48	101	0	0	2020-04-19	0
49	101	0	0	2020-04-20	0
50	101	0	0	2020-04-21	0
51	101	0	0	2020-04-22	0
52	101	0	0	2020-04-23	0
53	101	0	0	2020-04-24	0
54	101	0	0	2020-04-25	0
55	101	0	0	2020-04-26	0
56	101	0	0	2020-04-27	0
57	101	0	0	2020-04-28	0
58	101	0	0	2020-04-29	0
59	101	0	0	2020-04-30	0
60	101	0	0	2020-05-01	0
61	101	0	0	2020-05-02	0
62	101	0	0	2020-05-03	0
63	101	0	0	2020-05-04	0
64	101	0	0	2020-05-05	0
65	101	0	0	2020-05-06	0
66	101	0	0	2020-05-07	0
67	101	0	0	2020-05-08	0
68	101	0	0	2020-05-09	0
69	101	0	0	2020-05-10	0
70	101	0	0	2020-05-11	0
71	101	0	0	2020-05-12	0
72	101	0	0	2020-05-13	0
73	101	0	0	2020-05-14	0
74	101	0	0	2020-05-15	0
75	101	0	0	2020-05-16	0
76	101	0	0	2020-05-17	0
77	101	0	0	2020-05-18	0
78	101	0	0	2020-05-19	0
79	101	0	0	2020-05-20	0
80	101	0	0	2020-05-21	0
81	101	0	0	2020-05-22	0
82	101	0	0	2020-05-23	0
83	101	0	0	2020-05-24	0
84	101	0	0	2020-05-25	0
85	101	0	0	2020-05-26	0
86	101	0	0	2020-05-27	0
87	101	0	0	2020-05-28	0
88	101	0	0	2020-05-29	0
89	101	0	0	2020-05-30	0
90	101	0	0	2020-05-31	0
91	101	0	0	2020-06-01	0
92	101	0	0	2020-06-02	0
93	101	0	0	2020-06-03	0
94	101	0	0	2020-06-04	0
95	101	0	0	2020-06-05	0
96	101	0	0	2020-06-06	0
97	101	0	0	2020-06-07	0
98	101	0	0	2020-06-08	0
99	101	0	0	2020-06-09	0
100	101	0	0	2020-06-10	0
101	101	0	0	2020-06-11	0
102	101	0	0	2020-06-12	0
103	101	0	0	2020-06-13	0
104	101	0	0	2020-06-14	0
105	101	0	0	2020-06-15	0
106	101	0	0	2020-06-16	0
107	101	0	0	2020-06-17	0
108	101	0	0	2020-06-18	0
109	101	0	0	2020-06-19	0
110	101	0	0	2020-06-20	0
111	101	0	0	2020-06-21	0
112	101	0	0	2020-06-22	0
113	101	0	0	2020-06-23	0
114	101	0	0	2020-06-24	0
115	101	0	0	2020-06-25	0
116	101	0	0	2020-06-26	0
117	101	0	0	2020-06-27	0
118	101	0	0	2020-06-28	0
119	101	0	0	2020-06-29	0
120	101	0	0	2020-06-30	0
121	101	0	0	2020-07-01	0
122	101	0	0	2020-07-02	0
123	101	0	0	2020-07-03	0
124	101	0	0	2020-07-04	0
125	101	0	0	2020-07-05	0
126	101	0	0	2020-07-06	0
127	101	0	0	2020-07-07	0
128	101	0	0	2020-07-08	0
129	101	0	0	2020-07-09	0
130	101	0	0	2020-07-10	0
131	101	0	0	2020-07-11	0
132	101	0	0	2020-07-12	0
133	101	0	0	2020-07-13	0
134	101	0	0	2020-07-14	0
135	101	0	0	2020-07-15	0
136	101	0	0	2020-07-16	0
137	101	0	0	2020-07-17	0
138	101	0	0	2020-07-18	0
139	101	0	0	2020-07-19	0
140	101	0	0	2020-07-20	0
141	101	0	0	2020-07-21	0
142	101	0	0	2020-07-22	0
143	101	0	0	2020-07-23	0
144	101	0	0	2020-07-24	0
145	101	0	0	2020-07-25	0
146	101	0	0	2020-07-26	0
147	101	0	0	2020-07-27	0
148	101	0	0	2020-07-28	0
149	101	0	0	2020-07-29	0
150	101	0	0	2020-07-30	0
151	101	0	0	2020-07-31	0
152	101	0	0	2020-08-01	0
153	101	0	0	2020-08-02	0
154	101	0	0	2020-08-03	0
155	101	0	0	2020-08-04	0
156	101	0	0	2020-08-05	0
157	101	0	0	2020-08-06	0
158	101	0	0	2020-08-07	0
159	101	0	0	2020-08-08	0
160	101	0	0	2020-08-09	0
161	101	0	0	2020-08-10	0
162	101	0	0	2020-08-11	0
163	101	0	0	2020-08-12	0
164	101	0	0	2020-08-13	0
165	101	0	0	2020-08-14	0
166	101	0	0	2020-08-15	0
167	101	0	0	2020-08-16	0
168	101	0	0	2020-08-17	0
169	101	0	0	2020-08-18	0
170	101	0	0	2020-08-19	0
171	101	0	0	2020-08-20	0
172	101	0	0	2020-08-21	0
173	101	0	0	2020-08-22	0
174	101	0	0	2020-08-23	0
175	101	0	0	2020-08-24	0
176	101	0	0	2020-08-25	0
177	101	0	0	2020-08-26	0
178	101	0	0	2020-08-27	0
179	101	0	0	2020-08-28	0
180	101	0	0	2020-08-29	0
181	101	0	0	2020-08-30	0
182	101	0	0	2020-08-31	0
183	101	0	0	2020-09-01	0
184	101	0	0	2020-09-02	0
185	101	0	0	2020-09-03	0
186	101	0	0	2020-09-04	0
187	101	0	0	2020-09-05	0
188	101	0	0	2020-09-06	0
189	101	0	0	2020-09-07	0
190	101	0	0	2020-09-08	0
191	101	0	0	2020-09-09	0
192	101	0	0	2020-09-10	0
193	101	0	0	2020-09-11	0
194	101	0	0	2020-09-12	0
195	101	0	0	2020-09-13	0
196	101	0	0	2020-09-14	0
197	101	0	0	2020-09-15	0
198	101	0	0	2020-09-16	0
199	101	0	0	2020-09-17	0
200	101	0	0	2020-09-18	0
201	101	0	0	2020-09-19	0
202	101	0	0	2020-09-20	0
203	101	0	0	2020-09-21	0
204	101	0	0	2020-09-22	0
205	101	0	0	2020-09-23	1
206	101	0	0	2020-09-24	0
207	101	0	0	2020-09-25	0
208	101	0	0	2020-09-26	0
209	101	0	0	2020-09-27	0
210	101	0	0	2020-09-28	0
211	101	0	0	2020-09-29	0
212	101	0	0	2020-09-30	0
213	101	0	0	2020-10-01	0
214	101	0	0	2020-10-02	0
215	101	0	0	2020-10-03	0
216	101	0	0	2020-10-04	0
217	101	0	0	2020-10-05	0
218	101	0	0	2020-10-06	0
219	101	0	0	2020-10-07	0
220	101	0	0	2020-10-08	0
221	101	0	0	2020-10-09	0
222	101	0	0	2020-10-10	0
223	101	0	0	2020-10-11	0
224	101	0	0	2020-10-12	0
225	101	0	0	2020-10-13	0
226	101	0	0	2020-10-14	0
227	101	0	0	2020-10-15	0
228	101	0	0	2020-10-16	0
229	101	0	0	2020-10-17	0
230	101	0	0	2020-10-18	0
231	101	0	0	2020-10-19	0
232	101	0	0	2020-10-20	0
233	101	0	0	2020-10-21	0
234	101	0	0	2020-10-22	0
235	101	0	0	2020-10-23	0
236	101	0	0	2020-10-24	0
237	101	0	0	2020-10-25	0
238	101	0	0	2020-10-26	0
239	101	0	0	2020-10-27	0
240	101	0	0	2020-10-28	0
241	101	0	0	2020-10-29	0
242	101	0	0	2020-10-30	0
243	101	0	0	2020-10-31	0
244	101	0	0	2020-11-01	0
245	101	0	0	2020-11-02	0
246	101	0	0	2020-11-03	0
247	101	0	0	2020-11-04	0
248	101	0	0	2020-11-05	1
249	101	0	0	2020-11-06	0
250	101	0	0	2020-11-07	0
251	101	0	0	2020-11-08	1
252	101	0	0	2020-11-09	0
253	101	0	0	2020-11-10	0
254	101	0	0	2020-11-11	0
255	101	0	0	2020-11-12	0
256	101	0	0	2020-11-13	2
257	101	0	0	2020-11-14	0
258	101	0	0	2020-11-15	2
259	101	0	0	2020-11-16	1
260	101	0	0	2020-11-17	1
261	101	0	0	2020-11-18	1
262	101	0	0	2020-11-19	2
263	101	0	0	2020-11-20	1
264	101	0	0	2020-11-21	2
265	101	0	0	2020-11-22	0
266	101	0	0	2020-11-23	2
267	101	0	0	2020-11-24	0
268	101	0	0	2020-11-25	1
269	101	0	0	2020-11-26	2
270	101	0	0	2020-11-27	0
271	101	0	0	2020-11-28	1
272	101	0	0	2020-11-29	1
273	101	0	0	2020-11-30	0
274	101	0	0	2020-12-01	2
275	101	0	0	2020-12-02	0
276	101	0	0	2020-12-03	1
277	101	0	0	2020-12-04	0
278	101	0	0	2020-12-05	0
279	101	0	0	2020-12-06	1
280	101	0	0	2020-12-07	0
281	101	0	0	2020-12-08	1
282	101	0	0	2020-12-09	0
283	101	0	0	2020-12-10	0
284	101	0	0	2020-12-11	1
285	101	0	0	2020-12-12	1
286	101	0	0	2020-12-13	0
287	101	0	0	2020-12-14	0
288	101	0	0	2020-12-15	0
289	101	0	0	2020-12-16	1
290	101	0	0	2020-12-17	0
291	101	0	0	2020-12-18	1
292	101	0	0	2020-12-19	0
293	101	0	0	2020-12-20	0
294	101	0	0	2020-12-21	0
295	101	0	0	2020-12-22	0
296	101	0	0	2020-12-23	0
297	101	0	0	2020-12-24	0
298	101	0	0	2020-12-25	0
299	101	0	0	2020-12-26	0
300	101	0	0	2020-12-27	0
301	101	0	0	2020-12-28	0
302	101	0	0	2020-12-29	0
303	101	0	0	2020-12-30	1
304	101	0	0	2020-12-31	0
305	101	0	0	2021-01-01	0
306	101	0	0	2021-01-02	0
307	101	0	0	2021-01-03	0
308	101	0	0	2021-01-04	0
309	101	0	0	2021-01-05	2
310	101	0	0	2021-01-06	2
311	101	0	0	2021-01-07	2
312	101	0	0	2021-01-08	0
313	101	0	0	2021-01-09	1
314	101	0	0	2021-01-10	1
315	101	0	0	2021-01-11	0
316	101	0	0	2021-01-12	2
317	101	0	0	2021-01-13	1
318	101	0	0	2021-01-14	0
319	101	0	0	2021-01-15	1
320	101	0	0	2021-01-16	0
321	101	0	0	2021-01-17	4
322	101	0	0	2021-01-18	1
323	101	0	0	2021-01-19	1
324	101	0	0	2021-01-20	1
325	101	0	0	2021-01-21	1
326	101	0	0	2021-01-22	0
327	101	0	0	2021-01-23	0
328	101	0	0	2021-01-24	0
329	101	0	0	2021-01-25	0
330	101	0	0	2021-01-26	0
331	101	0	0	2021-01-27	1
332	101	0	0	2021-01-28	1
333	101	0	0	2021-01-29	1
334	101	0	0	2021-01-30	0
335	101	0	0	2021-01-31	0
336	101	0	0	2021-02-01	0
337	101	0	0	2021-02-02	0
338	101	0	0	2021-02-03	2
339	101	0	0	2021-02-04	0
340	101	0	0	2021-02-05	0
341	101	0	0	2021-02-06	1
342	101	0	0	2021-02-07	0
343	101	0	0	2021-02-08	0
344	101	0	0	2021-02-09	1
345	101	0	0	2021-02-10	0
346	101	0	0	2021-02-11	0
347	101	0	0	2021-02-12	0
348	101	0	0	2021-02-13	0
349	101	0	0	2021-02-14	0
350	101	0	0	2021-02-15	0
351	101	0	0	2021-02-16	0
352	101	0	0	2021-02-17	0
353	101	0	0	2021-02-18	0
354	101	0	0	2021-02-19	0
355	101	0	0	2021-02-20	0
356	101	0	0	2021-02-21	0
357	101	0	0	2021-02-22	0
358	101	0	0	2021-02-23	1
359	101	0	0	2021-02-24	0
360	101	0	0	2021-02-25	0
361	101	0	0	2021-02-26	0
362	101	0	0	2021-02-27	0
363	101	0	0	2021-02-28	0
364	101	0	0	2021-03-01	0
365	101	0	0	2021-03-02	0
366	101	0	0	2021-03-03	0
367	101	0	0	2021-03-04	0
368	101	0	0	2021-03-05	0
369	101	0	0	2021-03-06	0
370	101	0	0	2021-03-07	0
371	101	0	0	2021-03-08	0
372	101	0	0	2021-03-09	0
373	101	0	0	2021-03-10	0
374	101	0	0	2021-03-11	0
375	101	0	0	2021-03-12	0
376	101	0	0	2021-03-13	0
377	101	0	0	2021-03-14	0
378	101	0	0	2021-03-15	0
379	101	0	0	2021-03-16	0
380	101	0	0	2021-03-17	0
381	101	0	0	2021-03-18	0
382	101	0	0	2021-03-19	0
383	101	0	0	2021-03-20	0
384	101	0	0	2021-03-21	0
385	101	0	0	2021-03-22	0
386	101	0	0	2021-03-23	0
387	101	0	0	2021-03-24	0
388	101	0	0	2021-03-25	0
389	101	0	0	2021-03-26	0
390	101	0	0	2021-03-27	0
391	101	0	0	2021-03-28	0
392	101	0	0	2021-03-29	0
393	101	0	0	2021-03-30	0
394	101	0	0	2021-03-31	0
395	101	0	0	2021-04-01	0
396	101	0	0	2021-04-02	0
397	101	0	0	2021-04-03	0
398	101	0	0	2021-04-04	0
399	101	0	0	2021-04-05	0
400	101	0	0	2021-04-06	0
401	101	0	0	2021-04-07	0
402	101	0	0	2021-04-08	0
403	101	0	0	2021-04-09	0
404	101	0	0	2021-04-10	0
405	101	0	0	2021-04-11	0
406	101	0	0	2021-04-12	0
407	101	0	0	2021-04-13	0
408	101	0	0	2021-04-14	0
409	101	0	0	2021-04-15	0
410	101	0	0	2021-04-16	0
411	101	0	0	2021-04-17	0
412	101	0	0	2021-04-18	0
413	101	0	0	2021-04-19	0
414	101	0	0	2021-04-20	0
415	101	0	0	2021-04-21	0
416	101	0	0	2021-04-22	0
417	101	0	1	2020-03-03	0
418	101	0	1	2020-03-04	0
419	101	0	1	2020-03-05	0
420	101	0	1	2020-03-06	0
421	101	0	1	2020-03-07	0
422	101	0	1	2020-03-08	0
423	101	0	1	2020-03-09	0
424	101	0	1	2020-03-10	0
425	101	0	1	2020-03-11	0
426	101	0	1	2020-03-12	0
427	101	0	1	2020-03-13	0
428	101	0	1	2020-03-14	0
429	101	0	1	2020-03-15	0
430	101	0	1	2020-03-16	0
431	101	0	1	2020-03-17	0
432	101	0	1	2020-03-18	0
433	101	0	1	2020-03-19	0
434	101	0	1	2020-03-20	0
435	101	0	1	2020-03-21	0
436	101	0	1	2020-03-22	0
437	101	0	1	2020-03-23	0
438	101	0	1	2020-03-24	0
439	101	0	1	2020-03-25	0
440	101	0	1	2020-03-26	0
441	101	0	1	2020-03-27	0
442	101	0	1	2020-03-28	0
443	101	0	1	2020-03-29	0
444	101	0	1	2020-03-30	0
445	101	0	1	2020-03-31	0
446	101	0	1	2020-04-01	0
447	101	0	1	2020-04-02	0
448	101	0	1	2020-04-03	0
449	101	0	1	2020-04-04	0
450	101	0	1	2020-04-05	0
451	101	0	1	2020-04-06	0
452	101	0	1	2020-04-07	0
453	101	0	1	2020-04-08	0
454	101	0	1	2020-04-09	0
455	101	0	1	2020-04-10	0
456	101	0	1	2020-04-11	0
457	101	0	1	2020-04-12	0
458	101	0	1	2020-04-13	0
459	101	0	1	2020-04-14	0
460	101	0	1	2020-04-15	0
461	101	0	1	2020-04-16	0
462	101	0	1	2020-04-17	0
463	101	0	1	2020-04-18	0
464	101	0	1	2020-04-19	0
465	101	0	1	2020-04-20	0
466	101	0	1	2020-04-21	0
467	101	0	1	2020-04-22	0
468	101	0	1	2020-04-23	0
469	101	0	1	2020-04-24	0
470	101	0	1	2020-04-25	0
471	101	0	1	2020-04-26	0
472	101	0	1	2020-04-27	0
473	101	0	1	2020-04-28	0
474	101	0	1	2020-04-29	0
475	101	0	1	2020-04-30	0
476	101	0	1	2020-05-01	0
477	101	0	1	2020-05-02	0
478	101	0	1	2020-05-03	0
479	101	0	1	2020-05-04	0
480	101	0	1	2020-05-05	0
481	101	0	1	2020-05-06	0
482	101	0	1	2020-05-07	0
483	101	0	1	2020-05-08	0
484	101	0	1	2020-05-09	0
485	101	0	1	2020-05-10	0
486	101	0	1	2020-05-11	0
487	101	0	1	2020-05-12	0
488	101	0	1	2020-05-13	0
489	101	0	1	2020-05-14	0
490	101	0	1	2020-05-15	0
491	101	0	1	2020-05-16	0
492	101	0	1	2020-05-17	0
493	101	0	1	2020-05-18	0
494	101	0	1	2020-05-19	0
495	101	0	1	2020-05-20	0
496	101	0	1	2020-05-21	0
497	101	0	1	2020-05-22	0
498	101	0	1	2020-05-23	0
499	101	0	1	2020-05-24	0
500	101	0	1	2020-05-25	0
501	101	0	1	2020-05-26	0
502	101	0	1	2020-05-27	0
503	101	0	1	2020-05-28	0
504	101	0	1	2020-05-29	0
505	101	0	1	2020-05-30	0
506	101	0	1	2020-05-31	0
507	101	0	1	2020-06-01	0
508	101	0	1	2020-06-02	0
509	101	0	1	2020-06-03	0
510	101	0	1	2020-06-04	0
511	101	0	1	2020-06-05	0
512	101	0	1	2020-06-06	0
513	101	0	1	2020-06-07	0
514	101	0	1	2020-06-08	0
515	101	0	1	2020-06-09	0
516	101	0	1	2020-06-10	0
517	101	0	1	2020-06-11	0
518	101	0	1	2020-06-12	0
519	101	0	1	2020-06-13	0
520	101	0	1	2020-06-14	0
521	101	0	1	2020-06-15	0
522	101	0	1	2020-06-16	0
523	101	0	1	2020-06-17	0
524	101	0	1	2020-06-18	0
525	101	0	1	2020-06-19	0
526	101	0	1	2020-06-20	0
527	101	0	1	2020-06-21	0
528	101	0	1	2020-06-22	0
529	101	0	1	2020-06-23	0
530	101	0	1	2020-06-24	0
531	101	0	1	2020-06-25	0
532	101	0	1	2020-06-26	0
533	101	0	1	2020-06-27	0
534	101	0	1	2020-06-28	0
535	101	0	1	2020-06-29	0
536	101	0	1	2020-06-30	0
537	101	0	1	2020-07-01	0
538	101	0	1	2020-07-02	0
539	101	0	1	2020-07-03	0
540	101	0	1	2020-07-04	0
541	101	0	1	2020-07-05	0
542	101	0	1	2020-07-06	0
543	101	0	1	2020-07-07	0
544	101	0	1	2020-07-08	0
545	101	0	1	2020-07-09	0
546	101	0	1	2020-07-10	0
547	101	0	1	2020-07-11	0
548	101	0	1	2020-07-12	0
549	101	0	1	2020-07-13	0
550	101	0	1	2020-07-14	0
551	101	0	1	2020-07-15	0
552	101	0	1	2020-07-16	0
553	101	0	1	2020-07-17	0
554	101	0	1	2020-07-18	0
555	101	0	1	2020-07-19	0
556	101	0	1	2020-07-20	0
557	101	0	1	2020-07-21	0
558	101	0	1	2020-07-22	0
559	101	0	1	2020-07-23	0
560	101	0	1	2020-07-24	0
561	101	0	1	2020-07-25	0
562	101	0	1	2020-07-26	0
563	101	0	1	2020-07-27	0
564	101	0	1	2020-07-28	0
565	101	0	1	2020-07-29	0
566	101	0	1	2020-07-30	0
567	101	0	1	2020-07-31	0
568	101	0	1	2020-08-01	0
569	101	0	1	2020-08-02	0
570	101	0	1	2020-08-03	0
571	101	0	1	2020-08-04	0
572	101	0	1	2020-08-05	0
573	101	0	1	2020-08-06	0
574	101	0	1	2020-08-07	0
575	101	0	1	2020-08-08	0
576	101	0	1	2020-08-09	0
577	101	0	1	2020-08-10	0
578	101	0	1	2020-08-11	0
579	101	0	1	2020-08-12	0
580	101	0	1	2020-08-13	0
581	101	0	1	2020-08-14	0
582	101	0	1	2020-08-15	0
583	101	0	1	2020-08-16	0
584	101	0	1	2020-08-17	0
585	101	0	1	2020-08-18	0
586	101	0	1	2020-08-19	0
587	101	0	1	2020-08-20	0
588	101	0	1	2020-08-21	0
589	101	0	1	2020-08-22	0
590	101	0	1	2020-08-23	0
591	101	0	1	2020-08-24	0
592	101	0	1	2020-08-25	0
593	101	0	1	2020-08-26	0
594	101	0	1	2020-08-27	0
595	101	0	1	2020-08-28	0
596	101	0	1	2020-08-29	0
597	101	0	1	2020-08-30	0
598	101	0	1	2020-08-31	0
599	101	0	1	2020-09-01	0
600	101	0	1	2020-09-02	0
601	101	0	1	2020-09-03	0
602	101	0	1	2020-09-04	0
603	101	0	1	2020-09-05	0
604	101	0	1	2020-09-06	0
605	101	0	1	2020-09-07	0
606	101	0	1	2020-09-08	0
607	101	0	1	2020-09-09	0
608	101	0	1	2020-09-10	0
609	101	0	1	2020-09-11	0
610	101	0	1	2020-09-12	0
611	101	0	1	2020-09-13	0
612	101	0	1	2020-09-14	0
613	101	0	1	2020-09-15	0
614	101	0	1	2020-09-16	0
615	101	0	1	2020-09-17	0
616	101	0	1	2020-09-18	0
617	101	0	1	2020-09-19	0
618	101	0	1	2020-09-20	0
619	101	0	1	2020-09-21	0
620	101	0	1	2020-09-22	0
621	101	0	1	2020-09-23	1
622	101	0	1	2020-09-24	0
623	101	0	1	2020-09-25	0
624	101	0	1	2020-09-26	0
625	101	0	1	2020-09-27	0
626	101	0	1	2020-09-28	0
627	101	0	1	2020-09-29	0
628	101	0	1	2020-09-30	0
629	101	0	1	2020-10-01	0
630	101	0	1	2020-10-02	0
631	101	0	1	2020-10-03	0
632	101	0	1	2020-10-04	0
633	101	0	1	2020-10-05	0
634	101	0	1	2020-10-06	0
635	101	0	1	2020-10-07	0
636	101	0	1	2020-10-08	0
637	101	0	1	2020-10-09	0
638	101	0	1	2020-10-10	0
639	101	0	1	2020-10-11	0
640	101	0	1	2020-10-12	0
641	101	0	1	2020-10-13	0
642	101	0	1	2020-10-14	0
643	101	0	1	2020-10-15	0
644	101	0	1	2020-10-16	0
645	101	0	1	2020-10-17	0
646	101	0	1	2020-10-18	0
647	101	0	1	2020-10-19	0
648	101	0	1	2020-10-20	0
649	101	0	1	2020-10-21	0
650	101	0	1	2020-10-22	1
651	101	0	1	2020-10-23	1
652	101	0	1	2020-10-24	0
653	101	0	1	2020-10-25	0
654	101	0	1	2020-10-26	0
655	101	0	1	2020-10-27	1
656	101	0	1	2020-10-28	0
657	101	0	1	2020-10-29	0
658	101	0	1	2020-10-30	0
659	101	0	1	2020-10-31	0
660	101	0	1	2020-11-01	0
661	101	0	1	2020-11-02	0
662	101	0	1	2020-11-03	0
663	101	0	1	2020-11-04	0
664	101	0	1	2020-11-05	0
665	101	0	1	2020-11-06	0
666	101	0	1	2020-11-07	0
667	101	0	1	2020-11-08	3
668	101	0	1	2020-11-09	0
669	101	0	1	2020-11-10	1
670	101	0	1	2020-11-11	1
671	101	0	1	2020-11-12	0
672	101	0	1	2020-11-13	0
673	101	0	1	2020-11-14	0
674	101	0	1	2020-11-15	2
675	101	0	1	2020-11-16	0
676	101	0	1	2020-11-17	0
677	101	0	1	2020-11-18	0
678	101	0	1	2020-11-19	0
679	101	0	1	2020-11-20	1
680	101	0	1	2020-11-21	0
681	101	0	1	2020-11-22	2
682	101	0	1	2020-11-23	0
683	101	0	1	2020-11-24	0
684	101	0	1	2020-11-25	1
685	101	0	1	2020-11-26	0
686	101	0	1	2020-11-27	1
687	101	0	1	2020-11-28	0
688	101	0	1	2020-11-29	1
689	101	0	1	2020-11-30	1
690	101	0	1	2020-12-01	0
691	101	0	1	2020-12-02	0
692	101	0	1	2020-12-03	0
693	101	0	1	2020-12-04	0
694	101	0	1	2020-12-05	0
695	101	0	1	2020-12-06	3
696	101	0	1	2020-12-07	0
697	101	0	1	2020-12-08	1
698	101	0	1	2020-12-09	0
699	101	0	1	2020-12-10	0
700	101	0	1	2020-12-11	2
701	101	0	1	2020-12-12	0
702	101	0	1	2020-12-13	1
703	101	0	1	2020-12-14	0
704	101	0	1	2020-12-15	0
705	101	0	1	2020-12-16	1
706	101	0	1	2020-12-17	0
707	101	0	1	2020-12-18	0
708	101	0	1	2020-12-19	0
709	101	0	1	2020-12-20	0
710	101	0	1	2020-12-21	2
711	101	0	1	2020-12-22	0
712	101	0	1	2020-12-23	0
713	101	0	1	2020-12-24	0
714	101	0	1	2020-12-25	0
715	101	0	1	2020-12-26	0
716	101	0	1	2020-12-27	0
717	101	0	1	2020-12-28	0
718	101	0	1	2020-12-29	0
719	101	0	1	2020-12-30	1
720	101	0	1	2020-12-31	1
721	101	0	1	2021-01-01	0
722	101	0	1	2021-01-02	0
723	101	0	1	2021-01-03	1
724	101	0	1	2021-01-04	0
725	101	0	1	2021-01-05	1
726	101	0	1	2021-01-06	1
727	101	0	1	2021-01-07	0
728	101	0	1	2021-01-08	1
729	101	0	1	2021-01-09	1
730	101	0	1	2021-01-10	1
731	101	0	1	2021-01-11	0
732	101	0	1	2021-01-12	2
733	101	0	1	2021-01-13	3
734	101	0	1	2021-01-14	5
735	101	0	1	2021-01-15	1
736	101	0	1	2021-01-16	1
737	101	0	1	2021-01-17	2
738	101	0	1	2021-01-18	1
739	101	0	1	2021-01-19	1
740	101	0	1	2021-01-20	0
741	101	0	1	2021-01-21	1
742	101	0	1	2021-01-22	0
743	101	0	1	2021-01-23	0
744	101	0	1	2021-01-24	0
745	101	0	1	2021-01-25	1
746	101	0	1	2021-01-26	1
747	101	0	1	2021-01-27	1
748	101	0	1	2021-01-28	0
749	101	0	1	2021-01-29	1
750	101	0	1	2021-01-30	0
751	101	0	1	2021-01-31	0
752	101	0	1	2021-02-01	0
753	101	0	1	2021-02-02	0
754	101	0	1	2021-02-03	0
755	101	0	1	2021-02-04	1
756	101	0	1	2021-02-05	1
757	101	0	1	2021-02-06	0
758	101	0	1	2021-02-07	0
759	101	0	1	2021-02-08	0
760	101	0	1	2021-02-09	1
761	101	0	1	2021-02-10	0
762	101	0	1	2021-02-11	0
763	101	0	1	2021-02-12	0
764	101	0	1	2021-02-13	0
765	101	0	1	2021-02-14	0
766	101	0	1	2021-02-15	1
767	101	0	1	2021-02-16	0
768	101	0	1	2021-02-17	0
769	101	0	1	2021-02-18	0
770	101	0	1	2021-02-19	0
771	101	0	1	2021-02-20	0
772	101	0	1	2021-02-21	0
773	101	0	1	2021-02-22	0
774	101	0	1	2021-02-23	0
775	101	0	1	2021-02-24	0
776	101	0	1	2021-02-25	0
777	101	0	1	2021-02-26	0
778	101	0	1	2021-02-27	0
779	101	0	1	2021-02-28	0
780	101	0	1	2021-03-01	0
781	101	0	1	2021-03-02	0
782	101	0	1	2021-03-03	0
783	101	0	1	2021-03-04	1
784	101	0	1	2021-03-05	0
785	101	0	1	2021-03-06	0
786	101	0	1	2021-03-07	0
787	101	0	1	2021-03-08	0
788	101	0	1	2021-03-09	0
789	101	0	1	2021-03-10	0
790	101	0	1	2021-03-11	0
791	101	0	1	2021-03-12	0
792	101	0	1	2021-03-13	0
793	101	0	1	2021-03-14	0
794	101	0	1	2021-03-15	0
795	101	0	1	2021-03-16	0
796	101	0	1	2021-03-17	0
797	101	0	1	2021-03-18	0
798	101	0	1	2021-03-19	0
799	101	0	1	2021-03-20	0
800	101	0	1	2021-03-21	0
801	101	0	1	2021-03-22	0
802	101	0	1	2021-03-23	0
803	101	0	1	2021-03-24	0
804	101	0	1	2021-03-25	0
805	101	0	1	2021-03-26	0
806	101	0	1	2021-03-27	0
807	101	0	1	2021-03-28	0
808	101	0	1	2021-03-29	0
809	101	0	1	2021-03-30	0
810	101	0	1	2021-03-31	0
811	101	0	1	2021-04-01	0
812	101	0	1	2021-04-02	0
813	101	0	1	2021-04-03	0
814	101	0	1	2021-04-04	0
815	101	0	1	2021-04-05	0
816	101	0	1	2021-04-06	0
817	101	0	1	2021-04-07	0
818	101	0	1	2021-04-08	0
819	101	0	1	2021-04-09	0
820	101	0	1	2021-04-10	0
821	101	0	1	2021-04-11	0
822	101	0	1	2021-04-12	0
823	101	0	1	2021-04-13	0
824	101	0	1	2021-04-14	0
825	101	0	1	2021-04-15	0
826	101	0	1	2021-04-16	0
827	101	0	1	2021-04-17	0
828	101	0	1	2021-04-18	0
829	101	0	1	2021-04-19	0
830	101	0	1	2021-04-20	0
831	101	0	1	2021-04-21	0
832	101	0	1	2021-04-22	0
833	101	1	0	2020-03-03	0
834	101	1	0	2020-03-04	0
835	101	1	0	2020-03-05	0
836	101	1	0	2020-03-06	0
837	101	1	0	2020-03-07	0
838	101	1	0	2020-03-08	0
839	101	1	0	2020-03-09	0
840	101	1	0	2020-03-10	0
841	101	1	0	2020-03-11	0
842	101	1	0	2020-03-12	0
843	101	1	0	2020-03-13	0
844	101	1	0	2020-03-14	0
845	101	1	0	2020-03-15	0
846	101	1	0	2020-03-16	0
847	101	1	0	2020-03-17	0
848	101	1	0	2020-03-18	0
849	101	1	0	2020-03-19	0
850	101	1	0	2020-03-20	0
851	101	1	0	2020-03-21	0
852	101	1	0	2020-03-22	0
853	101	1	0	2020-03-23	0
854	101	1	0	2020-03-24	0
855	101	1	0	2020-03-25	0
856	101	1	0	2020-03-26	0
857	101	1	0	2020-03-27	0
858	101	1	0	2020-03-28	0
859	101	1	0	2020-03-29	0
860	101	1	0	2020-03-30	0
861	101	1	0	2020-03-31	2
862	101	1	0	2020-04-01	0
863	101	1	0	2020-04-02	0
864	101	1	0	2020-04-03	0
865	101	1	0	2020-04-04	0
866	101	1	0	2020-04-05	0
867	101	1	0	2020-04-06	0
868	101	1	0	2020-04-07	0
869	101	1	0	2020-04-08	0
870	101	1	0	2020-04-09	0
871	101	1	0	2020-04-10	0
872	101	1	0	2020-04-11	0
873	101	1	0	2020-04-12	0
874	101	1	0	2020-04-13	0
875	101	1	0	2020-04-14	0
876	101	1	0	2020-04-15	0
877	101	1	0	2020-04-16	0
878	101	1	0	2020-04-17	0
879	101	1	0	2020-04-18	0
880	101	1	0	2020-04-19	0
881	101	1	0	2020-04-20	0
882	101	1	0	2020-04-21	0
883	101	1	0	2020-04-22	0
884	101	1	0	2020-04-23	0
885	101	1	0	2020-04-24	0
886	101	1	0	2020-04-25	0
887	101	1	0	2020-04-26	0
888	101	1	0	2020-04-27	0
889	101	1	0	2020-04-28	0
890	101	1	0	2020-04-29	0
891	101	1	0	2020-04-30	0
892	101	1	0	2020-05-01	0
893	101	1	0	2020-05-02	0
894	101	1	0	2020-05-03	0
895	101	1	0	2020-05-04	0
896	101	1	0	2020-05-05	0
897	101	1	0	2020-05-06	0
898	101	1	0	2020-05-07	0
899	101	1	0	2020-05-08	0
900	101	1	0	2020-05-09	0
901	101	1	0	2020-05-10	0
902	101	1	0	2020-05-11	0
903	101	1	0	2020-05-12	0
904	101	1	0	2020-05-13	0
905	101	1	0	2020-05-14	0
906	101	1	0	2020-05-15	1
907	101	1	0	2020-05-16	0
908	101	1	0	2020-05-17	0
909	101	1	0	2020-05-18	0
910	101	1	0	2020-05-19	0
911	101	1	0	2020-05-20	0
912	101	1	0	2020-05-21	0
913	101	1	0	2020-05-22	0
914	101	1	0	2020-05-23	0
915	101	1	0	2020-05-24	0
916	101	1	0	2020-05-25	0
917	101	1	0	2020-05-26	0
918	101	1	0	2020-05-27	0
919	101	1	0	2020-05-28	0
920	101	1	0	2020-05-29	0
921	101	1	0	2020-05-30	0
922	101	1	0	2020-05-31	0
923	101	1	0	2020-06-01	0
924	101	1	0	2020-06-02	0
925	101	1	0	2020-06-03	0
926	101	1	0	2020-06-04	0
927	101	1	0	2020-06-05	0
928	101	1	0	2020-06-06	0
929	101	1	0	2020-06-07	0
930	101	1	0	2020-06-08	0
931	101	1	0	2020-06-09	0
932	101	1	0	2020-06-10	0
933	101	1	0	2020-06-11	0
934	101	1	0	2020-06-12	0
935	101	1	0	2020-06-13	0
936	101	1	0	2020-06-14	0
937	101	1	0	2020-06-15	0
938	101	1	0	2020-06-16	0
939	101	1	0	2020-06-17	0
940	101	1	0	2020-06-18	0
941	101	1	0	2020-06-19	0
942	101	1	0	2020-06-20	0
943	101	1	0	2020-06-21	0
944	101	1	0	2020-06-22	0
945	101	1	0	2020-06-23	0
946	101	1	0	2020-06-24	0
947	101	1	0	2020-06-25	0
948	101	1	0	2020-06-26	0
949	101	1	0	2020-06-27	0
950	101	1	0	2020-06-28	0
951	101	1	0	2020-06-29	0
952	101	1	0	2020-06-30	0
953	101	1	0	2020-07-01	0
954	101	1	0	2020-07-02	0
955	101	1	0	2020-07-03	0
956	101	1	0	2020-07-04	0
957	101	1	0	2020-07-05	0
958	101	1	0	2020-07-06	0
959	101	1	0	2020-07-07	0
960	101	1	0	2020-07-08	0
961	101	1	0	2020-07-09	0
962	101	1	0	2020-07-10	0
963	101	1	0	2020-07-11	0
964	101	1	0	2020-07-12	0
965	101	1	0	2020-07-13	0
966	101	1	0	2020-07-14	0
967	101	1	0	2020-07-15	0
968	101	1	0	2020-07-16	0
969	101	1	0	2020-07-17	0
970	101	1	0	2020-07-18	0
971	101	1	0	2020-07-19	0
972	101	1	0	2020-07-20	0
973	101	1	0	2020-07-21	0
974	101	1	0	2020-07-22	0
975	101	1	0	2020-07-23	0
976	101	1	0	2020-07-24	0
977	101	1	0	2020-07-25	0
978	101	1	0	2020-07-26	0
979	101	1	0	2020-07-27	0
980	101	1	0	2020-07-28	0
981	101	1	0	2020-07-29	0
982	101	1	0	2020-07-30	0
983	101	1	0	2020-07-31	0
984	101	1	0	2020-08-01	0
985	101	1	0	2020-08-02	0
986	101	1	0	2020-08-03	0
987	101	1	0	2020-08-04	0
988	101	1	0	2020-08-05	0
989	101	1	0	2020-08-06	0
990	101	1	0	2020-08-07	0
991	101	1	0	2020-08-08	0
992	101	1	0	2020-08-09	0
993	101	1	0	2020-08-10	0
994	101	1	0	2020-08-11	0
995	101	1	0	2020-08-12	0
996	101	1	0	2020-08-13	0
997	101	1	0	2020-08-14	0
998	101	1	0	2020-08-15	0
999	101	1	0	2020-08-16	0
1000	101	1	0	2020-08-17	0
1001	101	1	0	2020-08-18	0
1002	101	1	0	2020-08-19	0
1003	101	1	0	2020-08-20	0
1004	101	1	0	2020-08-21	0
1005	101	1	0	2020-08-22	0
1006	101	1	0	2020-08-23	0
1007	101	1	0	2020-08-24	0
1008	101	1	0	2020-08-25	0
1009	101	1	0	2020-08-26	0
1010	101	1	0	2020-08-27	0
1011	101	1	0	2020-08-28	0
1012	101	1	0	2020-08-29	0
1013	101	1	0	2020-08-30	0
1014	101	1	0	2020-08-31	0
1015	101	1	0	2020-09-01	0
1016	101	1	0	2020-09-02	0
1017	101	1	0	2020-09-03	0
1018	101	1	0	2020-09-04	0
1019	101	1	0	2020-09-05	0
1020	101	1	0	2020-09-06	0
1021	101	1	0	2020-09-07	0
1022	101	1	0	2020-09-08	0
1023	101	1	0	2020-09-09	0
1024	101	1	0	2020-09-10	0
1025	101	1	0	2020-09-11	0
1026	101	1	0	2020-09-12	0
1027	101	1	0	2020-09-13	0
1028	101	1	0	2020-09-14	0
1029	101	1	0	2020-09-15	0
1030	101	1	0	2020-09-16	0
1031	101	1	0	2020-09-17	0
1032	101	1	0	2020-09-18	0
1033	101	1	0	2020-09-19	0
1034	101	1	0	2020-09-20	0
1035	101	1	0	2020-09-21	0
1036	101	1	0	2020-09-22	0
1037	101	1	0	2020-09-23	0
1038	101	1	0	2020-09-24	0
1039	101	1	0	2020-09-25	0
1040	101	1	0	2020-09-26	0
1041	101	1	0	2020-09-27	0
1042	101	1	0	2020-09-28	0
1043	101	1	0	2020-09-29	0
1044	101	1	0	2020-09-30	0
1045	101	1	0	2020-10-01	0
1046	101	1	0	2020-10-02	0
1047	101	1	0	2020-10-03	0
1048	101	1	0	2020-10-04	0
1049	101	1	0	2020-10-05	0
1050	101	1	0	2020-10-06	0
1051	101	1	0	2020-10-07	0
1052	101	1	0	2020-10-08	0
1053	101	1	0	2020-10-09	0
1054	101	1	0	2020-10-10	0
1055	101	1	0	2020-10-11	0
1056	101	1	0	2020-10-12	0
1057	101	1	0	2020-10-13	0
1058	101	1	0	2020-10-14	0
1059	101	1	0	2020-10-15	1
1060	101	1	0	2020-10-16	0
1061	101	1	0	2020-10-17	0
1062	101	1	0	2020-10-18	0
1063	101	1	0	2020-10-19	0
1064	101	1	0	2020-10-20	0
1065	101	1	0	2020-10-21	0
1066	101	1	0	2020-10-22	4
1067	101	1	0	2020-10-23	0
1068	101	1	0	2020-10-24	0
1069	101	1	0	2020-10-25	0
1070	101	1	0	2020-10-26	0
1071	101	1	0	2020-10-27	0
1072	101	1	0	2020-10-28	0
1073	101	1	0	2020-10-29	0
1074	101	1	0	2020-10-30	0
1075	101	1	0	2020-10-31	0
1076	101	1	0	2020-11-01	0
1077	101	1	0	2020-11-02	1
1078	101	1	0	2020-11-03	1
1079	101	1	0	2020-11-04	0
1080	101	1	0	2020-11-05	1
1081	101	1	0	2020-11-06	0
1082	101	1	0	2020-11-07	3
1083	101	1	0	2020-11-08	4
1084	101	1	0	2020-11-09	0
1085	101	1	0	2020-11-10	1
1086	101	1	0	2020-11-11	2
1087	101	1	0	2020-11-12	2
1088	101	1	0	2020-11-13	1
1089	101	1	0	2020-11-14	0
1090	101	1	0	2020-11-15	1
1091	101	1	0	2020-11-16	1
1092	101	1	0	2020-11-17	1
1093	101	1	0	2020-11-18	2
1094	101	1	0	2020-11-19	1
1095	101	1	0	2020-11-20	1
1096	101	1	0	2020-11-21	1
1097	101	1	0	2020-11-22	3
1098	101	1	0	2020-11-23	0
1099	101	1	0	2020-11-24	0
1100	101	1	0	2020-11-25	3
1101	101	1	0	2020-11-26	1
1102	101	1	0	2020-11-27	1
1103	101	1	0	2020-11-28	0
1104	101	1	0	2020-11-29	0
1105	101	1	0	2020-11-30	0
1106	101	1	0	2020-12-01	2
1107	101	1	0	2020-12-02	0
1108	101	1	0	2020-12-03	1
1109	101	1	0	2020-12-04	1
1110	101	1	0	2020-12-05	0
1111	101	1	0	2020-12-06	2
1112	101	1	0	2020-12-07	0
1113	101	1	0	2020-12-08	0
1114	101	1	0	2020-12-09	1
1115	101	1	0	2020-12-10	1
1116	101	1	0	2020-12-11	3
1117	101	1	0	2020-12-12	2
1118	101	1	0	2020-12-13	2
1119	101	1	0	2020-12-14	0
1120	101	1	0	2020-12-15	1
1121	101	1	0	2020-12-16	0
1122	101	1	0	2020-12-17	2
1123	101	1	0	2020-12-18	0
1124	101	1	0	2020-12-19	1
1125	101	1	0	2020-12-20	1
1126	101	1	0	2020-12-21	0
1127	101	1	0	2020-12-22	1
1128	101	1	0	2020-12-23	0
1129	101	1	0	2020-12-24	0
1130	101	1	0	2020-12-25	0
1131	101	1	0	2020-12-26	0
1132	101	1	0	2020-12-27	0
1133	101	1	0	2020-12-28	2
1134	101	1	0	2020-12-29	0
1135	101	1	0	2020-12-30	4
1136	101	1	0	2020-12-31	6
1137	101	1	0	2021-01-01	0
1138	101	1	0	2021-01-02	2
1139	101	1	0	2021-01-03	0
1140	101	1	0	2021-01-04	2
1141	101	1	0	2021-01-05	1
1142	101	1	0	2021-01-06	6
1143	101	1	0	2021-01-07	5
1144	101	1	0	2021-01-08	0
1145	101	1	0	2021-01-09	1
1146	101	1	0	2021-01-10	4
1147	101	1	0	2021-01-11	0
1148	101	1	0	2021-01-12	3
1149	101	1	0	2021-01-13	3
1150	101	1	0	2021-01-14	4
1151	101	1	0	2021-01-15	1
1152	101	1	0	2021-01-16	1
1153	101	1	0	2021-01-17	4
1154	101	1	0	2021-01-18	1
1155	101	1	0	2021-01-19	4
1156	101	1	0	2021-01-20	5
1157	101	1	0	2021-01-21	2
1158	101	1	0	2021-01-22	4
1159	101	1	0	2021-01-23	5
1160	101	1	0	2021-01-24	4
1161	101	1	0	2021-01-25	0
1162	101	1	0	2021-01-26	0
1163	101	1	0	2021-01-27	2
1164	101	1	0	2021-01-28	5
1165	101	1	0	2021-01-29	1
1166	101	1	0	2021-01-30	0
1167	101	1	0	2021-01-31	0
1168	101	1	0	2021-02-01	0
1169	101	1	0	2021-02-02	2
1170	101	1	0	2021-02-03	0
1171	101	1	0	2021-02-04	0
1172	101	1	0	2021-02-05	0
1173	101	1	0	2021-02-06	0
1174	101	1	0	2021-02-07	0
1175	101	1	0	2021-02-08	0
1176	101	1	0	2021-02-09	0
1177	101	1	0	2021-02-10	0
1178	101	1	0	2021-02-11	0
1179	101	1	0	2021-02-12	0
1180	101	1	0	2021-02-13	0
1181	101	1	0	2021-02-14	0
1182	101	1	0	2021-02-15	0
1183	101	1	0	2021-02-16	0
1184	101	1	0	2021-02-17	0
1185	101	1	0	2021-02-18	0
1186	101	1	0	2021-02-19	0
1187	101	1	0	2021-02-20	0
1188	101	1	0	2021-02-21	1
1189	101	1	0	2021-02-22	0
1190	101	1	0	2021-02-23	0
1191	101	1	0	2021-02-24	0
1192	101	1	0	2021-02-25	0
1193	101	1	0	2021-02-26	0
1194	101	1	0	2021-02-27	0
1195	101	1	0	2021-02-28	0
1196	101	1	0	2021-03-01	0
1197	101	1	0	2021-03-02	0
1198	101	1	0	2021-03-03	0
1199	101	1	0	2021-03-04	0
1200	101	1	0	2021-03-05	0
1201	101	1	0	2021-03-06	0
1202	101	1	0	2021-03-07	0
1203	101	1	0	2021-03-08	0
1204	101	1	0	2021-03-09	0
1205	101	1	0	2021-03-10	0
1206	101	1	0	2021-03-11	1
1207	101	1	0	2021-03-12	0
1208	101	1	0	2021-03-13	0
1209	101	1	0	2021-03-14	0
1210	101	1	0	2021-03-15	0
1211	101	1	0	2021-03-16	0
1212	101	1	0	2021-03-17	0
1213	101	1	0	2021-03-18	0
1214	101	1	0	2021-03-19	0
1215	101	1	0	2021-03-20	0
1216	101	1	0	2021-03-21	0
1217	101	1	0	2021-03-22	0
1218	101	1	0	2021-03-23	0
1219	101	1	0	2021-03-24	0
1220	101	1	0	2021-03-25	0
1221	101	1	0	2021-03-26	0
1222	101	1	0	2021-03-27	0
1223	101	1	0	2021-03-28	0
1224	101	1	0	2021-03-29	0
1225	101	1	0	2021-03-30	0
1226	101	1	0	2021-03-31	0
1227	101	1	0	2021-04-01	0
1228	101	1	0	2021-04-02	0
1229	101	1	0	2021-04-03	0
1230	101	1	0	2021-04-04	0
1231	101	1	0	2021-04-05	0
1232	101	1	0	2021-04-06	0
1233	101	1	0	2021-04-07	0
1234	101	1	0	2021-04-08	0
1235	101	1	0	2021-04-09	0
1236	101	1	0	2021-04-10	0
1237	101	1	0	2021-04-11	0
1238	101	1	0	2021-04-12	0
1239	101	1	0	2021-04-13	0
1240	101	1	0	2021-04-14	0
1241	101	1	0	2021-04-15	0
1242	101	1	0	2021-04-16	0
1243	101	1	0	2021-04-17	0
1244	101	1	0	2021-04-18	0
1245	101	1	0	2021-04-19	0
1246	101	1	0	2021-04-20	1
1247	101	1	0	2021-04-21	0
1248	101	1	0	2021-04-22	0
1249	101	1	1	2020-03-03	0
1250	101	1	1	2020-03-04	0
1251	101	1	1	2020-03-05	0
1252	101	1	1	2020-03-06	0
1253	101	1	1	2020-03-07	0
1254	101	1	1	2020-03-08	0
1255	101	1	1	2020-03-09	0
1256	101	1	1	2020-03-10	0
1257	101	1	1	2020-03-11	0
1258	101	1	1	2020-03-12	0
1259	101	1	1	2020-03-13	0
1260	101	1	1	2020-03-14	0
1261	101	1	1	2020-03-15	0
1262	101	1	1	2020-03-16	0
1263	101	1	1	2020-03-17	0
1264	101	1	1	2020-03-18	0
1265	101	1	1	2020-03-19	0
1266	101	1	1	2020-03-20	0
1267	101	1	1	2020-03-21	0
1268	101	1	1	2020-03-22	0
1269	101	1	1	2020-03-23	0
1270	101	1	1	2020-03-24	0
1271	101	1	1	2020-03-25	0
1272	101	1	1	2020-03-26	0
1273	101	1	1	2020-03-27	0
1274	101	1	1	2020-03-28	0
1275	101	1	1	2020-03-29	0
1276	101	1	1	2020-03-30	0
1277	101	1	1	2020-03-31	0
1278	101	1	1	2020-04-01	0
1279	101	1	1	2020-04-02	0
1280	101	1	1	2020-04-03	0
1281	101	1	1	2020-04-04	0
1282	101	1	1	2020-04-05	0
1283	101	1	1	2020-04-06	0
1284	101	1	1	2020-04-07	0
1285	101	1	1	2020-04-08	0
1286	101	1	1	2020-04-09	0
1287	101	1	1	2020-04-10	0
1288	101	1	1	2020-04-11	0
1289	101	1	1	2020-04-12	0
1290	101	1	1	2020-04-13	0
1291	101	1	1	2020-04-14	0
1292	101	1	1	2020-04-15	0
1293	101	1	1	2020-04-16	0
1294	101	1	1	2020-04-17	0
1295	101	1	1	2020-04-18	0
1296	101	1	1	2020-04-19	0
1297	101	1	1	2020-04-20	0
1298	101	1	1	2020-04-21	0
1299	101	1	1	2020-04-22	0
1300	101	1	1	2020-04-23	0
1301	101	1	1	2020-04-24	0
1302	101	1	1	2020-04-25	0
1303	101	1	1	2020-04-26	0
1304	101	1	1	2020-04-27	1
1305	101	1	1	2020-04-28	0
1306	101	1	1	2020-04-29	0
1307	101	1	1	2020-04-30	0
1308	101	1	1	2020-05-01	0
1309	101	1	1	2020-05-02	0
1310	101	1	1	2020-05-03	0
1311	101	1	1	2020-05-04	0
1312	101	1	1	2020-05-05	0
1313	101	1	1	2020-05-06	0
1314	101	1	1	2020-05-07	0
1315	101	1	1	2020-05-08	0
1316	101	1	1	2020-05-09	0
1317	101	1	1	2020-05-10	0
1318	101	1	1	2020-05-11	0
1319	101	1	1	2020-05-12	0
1320	101	1	1	2020-05-13	0
1321	101	1	1	2020-05-14	0
1322	101	1	1	2020-05-15	0
1323	101	1	1	2020-05-16	0
1324	101	1	1	2020-05-17	0
1325	101	1	1	2020-05-18	0
1326	101	1	1	2020-05-19	0
1327	101	1	1	2020-05-20	0
1328	101	1	1	2020-05-21	0
1329	101	1	1	2020-05-22	0
1330	101	1	1	2020-05-23	0
1331	101	1	1	2020-05-24	0
1332	101	1	1	2020-05-25	0
1333	101	1	1	2020-05-26	0
1334	101	1	1	2020-05-27	0
1335	101	1	1	2020-05-28	0
1336	101	1	1	2020-05-29	0
1337	101	1	1	2020-05-30	0
1338	101	1	1	2020-05-31	0
1339	101	1	1	2020-06-01	0
1340	101	1	1	2020-06-02	0
1341	101	1	1	2020-06-03	0
1342	101	1	1	2020-06-04	0
1343	101	1	1	2020-06-05	0
1344	101	1	1	2020-06-06	0
1345	101	1	1	2020-06-07	0
1346	101	1	1	2020-06-08	0
1347	101	1	1	2020-06-09	0
1348	101	1	1	2020-06-10	0
1349	101	1	1	2020-06-11	0
1350	101	1	1	2020-06-12	0
1351	101	1	1	2020-06-13	0
1352	101	1	1	2020-06-14	0
1353	101	1	1	2020-06-15	0
1354	101	1	1	2020-06-16	0
1355	101	1	1	2020-06-17	0
1356	101	1	1	2020-06-18	0
1357	101	1	1	2020-06-19	1
1358	101	1	1	2020-06-20	0
1359	101	1	1	2020-06-21	0
1360	101	1	1	2020-06-22	0
1361	101	1	1	2020-06-23	0
1362	101	1	1	2020-06-24	0
1363	101	1	1	2020-06-25	0
1364	101	1	1	2020-06-26	0
1365	101	1	1	2020-06-27	0
1366	101	1	1	2020-06-28	0
1367	101	1	1	2020-06-29	0
1368	101	1	1	2020-06-30	0
1369	101	1	1	2020-07-01	0
1370	101	1	1	2020-07-02	0
1371	101	1	1	2020-07-03	0
1372	101	1	1	2020-07-04	0
1373	101	1	1	2020-07-05	0
1374	101	1	1	2020-07-06	0
1375	101	1	1	2020-07-07	0
1376	101	1	1	2020-07-08	0
1377	101	1	1	2020-07-09	0
1378	101	1	1	2020-07-10	0
1379	101	1	1	2020-07-11	0
1380	101	1	1	2020-07-12	0
1381	101	1	1	2020-07-13	0
1382	101	1	1	2020-07-14	0
1383	101	1	1	2020-07-15	0
1384	101	1	1	2020-07-16	0
1385	101	1	1	2020-07-17	0
1386	101	1	1	2020-07-18	0
1387	101	1	1	2020-07-19	0
1388	101	1	1	2020-07-20	0
1389	101	1	1	2020-07-21	0
1390	101	1	1	2020-07-22	0
1391	101	1	1	2020-07-23	0
1392	101	1	1	2020-07-24	0
1393	101	1	1	2020-07-25	0
1394	101	1	1	2020-07-26	0
1395	101	1	1	2020-07-27	0
1396	101	1	1	2020-07-28	0
1397	101	1	1	2020-07-29	0
1398	101	1	1	2020-07-30	0
1399	101	1	1	2020-07-31	0
1400	101	1	1	2020-08-01	0
1401	101	1	1	2020-08-02	0
1402	101	1	1	2020-08-03	0
1403	101	1	1	2020-08-04	0
1404	101	1	1	2020-08-05	0
1405	101	1	1	2020-08-06	0
1406	101	1	1	2020-08-07	0
1407	101	1	1	2020-08-08	0
1408	101	1	1	2020-08-09	0
1409	101	1	1	2020-08-10	0
1410	101	1	1	2020-08-11	0
1411	101	1	1	2020-08-12	0
1412	101	1	1	2020-08-13	0
1413	101	1	1	2020-08-14	0
1414	101	1	1	2020-08-15	0
1415	101	1	1	2020-08-16	0
1416	101	1	1	2020-08-17	0
1417	101	1	1	2020-08-18	0
1418	101	1	1	2020-08-19	0
1419	101	1	1	2020-08-20	0
1420	101	1	1	2020-08-21	0
1421	101	1	1	2020-08-22	0
1422	101	1	1	2020-08-23	0
1423	101	1	1	2020-08-24	0
1424	101	1	1	2020-08-25	0
1425	101	1	1	2020-08-26	0
1426	101	1	1	2020-08-27	0
1427	101	1	1	2020-08-28	0
1428	101	1	1	2020-08-29	0
1429	101	1	1	2020-08-30	0
1430	101	1	1	2020-08-31	0
1431	101	1	1	2020-09-01	0
1432	101	1	1	2020-09-02	0
1433	101	1	1	2020-09-03	0
1434	101	1	1	2020-09-04	0
1435	101	1	1	2020-09-05	0
1436	101	1	1	2020-09-06	0
1437	101	1	1	2020-09-07	0
1438	101	1	1	2020-09-08	0
1439	101	1	1	2020-09-09	0
1440	101	1	1	2020-09-10	0
1441	101	1	1	2020-09-11	0
1442	101	1	1	2020-09-12	0
1443	101	1	1	2020-09-13	0
1444	101	1	1	2020-09-14	0
1445	101	1	1	2020-09-15	0
1446	101	1	1	2020-09-16	0
1447	101	1	1	2020-09-17	0
1448	101	1	1	2020-09-18	0
1449	101	1	1	2020-09-19	0
1450	101	1	1	2020-09-20	0
1451	101	1	1	2020-09-21	0
1452	101	1	1	2020-09-22	0
1453	101	1	1	2020-09-23	0
1454	101	1	1	2020-09-24	0
1455	101	1	1	2020-09-25	0
1456	101	1	1	2020-09-26	0
1457	101	1	1	2020-09-27	0
1458	101	1	1	2020-09-28	0
1459	101	1	1	2020-09-29	0
1460	101	1	1	2020-09-30	0
1461	101	1	1	2020-10-01	0
1462	101	1	1	2020-10-02	0
1463	101	1	1	2020-10-03	0
1464	101	1	1	2020-10-04	0
1465	101	1	1	2020-10-05	0
1466	101	1	1	2020-10-06	0
1467	101	1	1	2020-10-07	0
1468	101	1	1	2020-10-08	0
1469	101	1	1	2020-10-09	0
1470	101	1	1	2020-10-10	0
1471	101	1	1	2020-10-11	0
1472	101	1	1	2020-10-12	0
1473	101	1	1	2020-10-13	0
1474	101	1	1	2020-10-14	0
1475	101	1	1	2020-10-15	0
1476	101	1	1	2020-10-16	0
1477	101	1	1	2020-10-17	1
1478	101	1	1	2020-10-18	0
1479	101	1	1	2020-10-19	0
1480	101	1	1	2020-10-20	0
1481	101	1	1	2020-10-21	0
1482	101	1	1	2020-10-22	0
1483	101	1	1	2020-10-23	0
1484	101	1	1	2020-10-24	0
1485	101	1	1	2020-10-25	0
1486	101	1	1	2020-10-26	1
1487	101	1	1	2020-10-27	2
1488	101	1	1	2020-10-28	0
1489	101	1	1	2020-10-29	3
1490	101	1	1	2020-10-30	0
1491	101	1	1	2020-10-31	0
1492	101	1	1	2020-11-01	2
1493	101	1	1	2020-11-02	0
1494	101	1	1	2020-11-03	1
1495	101	1	1	2020-11-04	1
1496	101	1	1	2020-11-05	2
1497	101	1	1	2020-11-06	3
1498	101	1	1	2020-11-07	0
1499	101	1	1	2020-11-08	3
1500	101	1	1	2020-11-09	0
1501	101	1	1	2020-11-10	1
1502	101	1	1	2020-11-11	3
1503	101	1	1	2020-11-12	0
1504	101	1	1	2020-11-13	1
1505	101	1	1	2020-11-14	0
1506	101	1	1	2020-11-15	7
1507	101	1	1	2020-11-16	0
1508	101	1	1	2020-11-17	1
1509	101	1	1	2020-11-18	0
1510	101	1	1	2020-11-19	1
1511	101	1	1	2020-11-20	1
1512	101	1	1	2020-11-21	0
1513	101	1	1	2020-11-22	2
1514	101	1	1	2020-11-23	0
1515	101	1	1	2020-11-24	0
1516	101	1	1	2020-11-25	4
1517	101	1	1	2020-11-26	5
1518	101	1	1	2020-11-27	0
1519	101	1	1	2020-11-28	2
1520	101	1	1	2020-11-29	2
1521	101	1	1	2020-11-30	0
1522	101	1	1	2020-12-01	1
1523	101	1	1	2020-12-02	0
1524	101	1	1	2020-12-03	1
1525	101	1	1	2020-12-04	3
1526	101	1	1	2020-12-05	0
1527	101	1	1	2020-12-06	0
1528	101	1	1	2020-12-07	0
1529	101	1	1	2020-12-08	0
1530	101	1	1	2020-12-09	0
1531	101	1	1	2020-12-10	1
1532	101	1	1	2020-12-11	1
1533	101	1	1	2020-12-12	0
1534	101	1	1	2020-12-13	2
1535	101	1	1	2020-12-14	1
1536	101	1	1	2020-12-15	0
1537	101	1	1	2020-12-16	0
1538	101	1	1	2020-12-17	1
1539	101	1	1	2020-12-18	0
1540	101	1	1	2020-12-19	1
1541	101	1	1	2020-12-20	1
1542	101	1	1	2020-12-21	0
1543	101	1	1	2020-12-22	0
1544	101	1	1	2020-12-23	1
1545	101	1	1	2020-12-24	1
1546	101	1	1	2020-12-25	1
1547	101	1	1	2020-12-26	0
1548	101	1	1	2020-12-27	1
1549	101	1	1	2020-12-28	1
1550	101	1	1	2020-12-29	0
1551	101	1	1	2020-12-30	0
1552	101	1	1	2020-12-31	1
1553	101	1	1	2021-01-01	0
1554	101	1	1	2021-01-02	3
1555	101	1	1	2021-01-03	0
1556	101	1	1	2021-01-04	0
1557	101	1	1	2021-01-05	0
1558	101	1	1	2021-01-06	0
1559	101	1	1	2021-01-07	6
1560	101	1	1	2021-01-08	2
1561	101	1	1	2021-01-09	1
1562	101	1	1	2021-01-10	2
1563	101	1	1	2021-01-11	1
1564	101	1	1	2021-01-12	1
1565	101	1	1	2021-01-13	1
1566	101	1	1	2021-01-14	2
1567	101	1	1	2021-01-15	5
1568	101	1	1	2021-01-16	1
1569	101	1	1	2021-01-17	1
1570	101	1	1	2021-01-18	3
1571	101	1	1	2021-01-19	6
1572	101	1	1	2021-01-20	4
1573	101	1	1	2021-01-21	6
1574	101	1	1	2021-01-22	5
1575	101	1	1	2021-01-23	1
1576	101	1	1	2021-01-24	1
1577	101	1	1	2021-01-25	2
1578	101	1	1	2021-01-26	2
1579	101	1	1	2021-01-27	1
1580	101	1	1	2021-01-28	0
1581	101	1	1	2021-01-29	3
1582	101	1	1	2021-01-30	0
1583	101	1	1	2021-01-31	1
1584	101	1	1	2021-02-01	0
1585	101	1	1	2021-02-02	0
1586	101	1	1	2021-02-03	0
1587	101	1	1	2021-02-04	1
1588	101	1	1	2021-02-05	1
1589	101	1	1	2021-02-06	0
1590	101	1	1	2021-02-07	0
1591	101	1	1	2021-02-08	0
1592	101	1	1	2021-02-09	0
1593	101	1	1	2021-02-10	0
1594	101	1	1	2021-02-11	1
1595	101	1	1	2021-02-12	0
1596	101	1	1	2021-02-13	0
1597	101	1	1	2021-02-14	0
1598	101	1	1	2021-02-15	0
1599	101	1	1	2021-02-16	0
1600	101	1	1	2021-02-17	0
1601	101	1	1	2021-02-18	1
1602	101	1	1	2021-02-19	1
1603	101	1	1	2021-02-20	0
1604	101	1	1	2021-02-21	1
1605	101	1	1	2021-02-22	0
1606	101	1	1	2021-02-23	1
1607	101	1	1	2021-02-24	0
1608	101	1	1	2021-02-25	1
1609	101	1	1	2021-02-26	0
1610	101	1	1	2021-02-27	0
1611	101	1	1	2021-02-28	0
1612	101	1	1	2021-03-01	0
1613	101	1	1	2021-03-02	1
1614	101	1	1	2021-03-03	0
1615	101	1	1	2021-03-04	0
1616	101	1	1	2021-03-05	0
1617	101	1	1	2021-03-06	0
1618	101	1	1	2021-03-07	0
1619	101	1	1	2021-03-08	0
1620	101	1	1	2021-03-09	0
1621	101	1	1	2021-03-10	0
1622	101	1	1	2021-03-11	0
1623	101	1	1	2021-03-12	0
1624	101	1	1	2021-03-13	0
1625	101	1	1	2021-03-14	0
1626	101	1	1	2021-03-15	0
1627	101	1	1	2021-03-16	0
1628	101	1	1	2021-03-17	0
1629	101	1	1	2021-03-18	0
1630	101	1	1	2021-03-19	0
1631	101	1	1	2021-03-20	0
1632	101	1	1	2021-03-21	0
1633	101	1	1	2021-03-22	0
1634	101	1	1	2021-03-23	0
1635	101	1	1	2021-03-24	0
1636	101	1	1	2021-03-25	0
1637	101	1	1	2021-03-26	0
1638	101	1	1	2021-03-27	0
1639	101	1	1	2021-03-28	0
1640	101	1	1	2021-03-29	0
1641	101	1	1	2021-03-30	0
1642	101	1	1	2021-03-31	0
1643	101	1	1	2021-04-01	0
1644	101	1	1	2021-04-02	0
1645	101	1	1	2021-04-03	0
1646	101	1	1	2021-04-04	0
1647	101	1	1	2021-04-05	0
1648	101	1	1	2021-04-06	0
1649	101	1	1	2021-04-07	0
1650	101	1	1	2021-04-08	0
1651	101	1	1	2021-04-09	0
1652	101	1	1	2021-04-10	0
1653	101	1	1	2021-04-11	0
1654	101	1	1	2021-04-12	0
1655	101	1	1	2021-04-13	0
1656	101	1	1	2021-04-14	0
1657	101	1	1	2021-04-15	0
1658	101	1	1	2021-04-16	0
1659	101	1	1	2021-04-17	1
1660	101	1	1	2021-04-18	0
1661	101	1	1	2021-04-19	0
1662	101	1	1	2021-04-20	0
1663	101	1	1	2021-04-21	0
1664	101	1	1	2021-04-22	0
1665	101	2	0	2020-03-03	0
1666	101	2	0	2020-03-04	0
1667	101	2	0	2020-03-05	0
1668	101	2	0	2020-03-06	0
1669	101	2	0	2020-03-07	0
1670	101	2	0	2020-03-08	0
1671	101	2	0	2020-03-09	0
1672	101	2	0	2020-03-10	0
1673	101	2	0	2020-03-11	0
1674	101	2	0	2020-03-12	0
1675	101	2	0	2020-03-13	0
1676	101	2	0	2020-03-14	0
1677	101	2	0	2020-03-15	0
1678	101	2	0	2020-03-16	0
1679	101	2	0	2020-03-17	0
1680	101	2	0	2020-03-18	0
1681	101	2	0	2020-03-19	0
1682	101	2	0	2020-03-20	0
1683	101	2	0	2020-03-21	0
1684	101	2	0	2020-03-22	0
1685	101	2	0	2020-03-23	0
1686	101	2	0	2020-03-24	0
1687	101	2	0	2020-03-25	0
1688	101	2	0	2020-03-26	0
1689	101	2	0	2020-03-27	0
1690	101	2	0	2020-03-28	0
1691	101	2	0	2020-03-29	0
1692	101	2	0	2020-03-30	1
1693	101	2	0	2020-03-31	1
1694	101	2	0	2020-04-01	0
1695	101	2	0	2020-04-02	1
1696	101	2	0	2020-04-03	0
1697	101	2	0	2020-04-04	0
1698	101	2	0	2020-04-05	0
1699	101	2	0	2020-04-06	0
1700	101	2	0	2020-04-07	0
1701	101	2	0	2020-04-08	0
1702	101	2	0	2020-04-09	0
1703	101	2	0	2020-04-10	0
1704	101	2	0	2020-04-11	0
1705	101	2	0	2020-04-12	0
1706	101	2	0	2020-04-13	0
1707	101	2	0	2020-04-14	0
1708	101	2	0	2020-04-15	0
1709	101	2	0	2020-04-16	0
1710	101	2	0	2020-04-17	0
1711	101	2	0	2020-04-18	0
1712	101	2	0	2020-04-19	0
1713	101	2	0	2020-04-20	0
1714	101	2	0	2020-04-21	0
1715	101	2	0	2020-04-22	0
1716	101	2	0	2020-04-23	0
1717	101	2	0	2020-04-24	0
1718	101	2	0	2020-04-25	0
1719	101	2	0	2020-04-26	0
1720	101	2	0	2020-04-27	0
1721	101	2	0	2020-04-28	1
1722	101	2	0	2020-04-29	0
1723	101	2	0	2020-04-30	0
1724	101	2	0	2020-05-01	0
1725	101	2	0	2020-05-02	0
1726	101	2	0	2020-05-03	0
1727	101	2	0	2020-05-04	0
1728	101	2	0	2020-05-05	0
1729	101	2	0	2020-05-06	0
1730	101	2	0	2020-05-07	0
1731	101	2	0	2020-05-08	0
1732	101	2	0	2020-05-09	0
1733	101	2	0	2020-05-10	0
1734	101	2	0	2020-05-11	0
1735	101	2	0	2020-05-12	0
1736	101	2	0	2020-05-13	0
1737	101	2	0	2020-05-14	0
1738	101	2	0	2020-05-15	0
1739	101	2	0	2020-05-16	0
1740	101	2	0	2020-05-17	0
1741	101	2	0	2020-05-18	0
1742	101	2	0	2020-05-19	0
1743	101	2	0	2020-05-20	0
1744	101	2	0	2020-05-21	0
1745	101	2	0	2020-05-22	0
1746	101	2	0	2020-05-23	0
1747	101	2	0	2020-05-24	0
1748	101	2	0	2020-05-25	0
1749	101	2	0	2020-05-26	0
1750	101	2	0	2020-05-27	0
1751	101	2	0	2020-05-28	0
1752	101	2	0	2020-05-29	0
1753	101	2	0	2020-05-30	0
1754	101	2	0	2020-05-31	0
1755	101	2	0	2020-06-01	0
1756	101	2	0	2020-06-02	0
1757	101	2	0	2020-06-03	0
1758	101	2	0	2020-06-04	0
1759	101	2	0	2020-06-05	0
1760	101	2	0	2020-06-06	0
1761	101	2	0	2020-06-07	0
1762	101	2	0	2020-06-08	0
1763	101	2	0	2020-06-09	0
1764	101	2	0	2020-06-10	0
1765	101	2	0	2020-06-11	0
1766	101	2	0	2020-06-12	0
1767	101	2	0	2020-06-13	0
1768	101	2	0	2020-06-14	0
1769	101	2	0	2020-06-15	0
1770	101	2	0	2020-06-16	0
1771	101	2	0	2020-06-17	1
1772	101	2	0	2020-06-18	0
1773	101	2	0	2020-06-19	0
1774	101	2	0	2020-06-20	0
1775	101	2	0	2020-06-21	0
1776	101	2	0	2020-06-22	1
1777	101	2	0	2020-06-23	0
1778	101	2	0	2020-06-24	0
1779	101	2	0	2020-06-25	0
1780	101	2	0	2020-06-26	0
1781	101	2	0	2020-06-27	1
1782	101	2	0	2020-06-28	0
1783	101	2	0	2020-06-29	1
1784	101	2	0	2020-06-30	0
1785	101	2	0	2020-07-01	0
1786	101	2	0	2020-07-02	0
1787	101	2	0	2020-07-03	0
1788	101	2	0	2020-07-04	0
1789	101	2	0	2020-07-05	0
1790	101	2	0	2020-07-06	0
1791	101	2	0	2020-07-07	0
1792	101	2	0	2020-07-08	0
1793	101	2	0	2020-07-09	0
1794	101	2	0	2020-07-10	0
1795	101	2	0	2020-07-11	0
1796	101	2	0	2020-07-12	0
1797	101	2	0	2020-07-13	0
1798	101	2	0	2020-07-14	0
1799	101	2	0	2020-07-15	0
1800	101	2	0	2020-07-16	0
1801	101	2	0	2020-07-17	0
1802	101	2	0	2020-07-18	0
1803	101	2	0	2020-07-19	0
1804	101	2	0	2020-07-20	0
1805	101	2	0	2020-07-21	0
1806	101	2	0	2020-07-22	0
1807	101	2	0	2020-07-23	0
1808	101	2	0	2020-07-24	0
1809	101	2	0	2020-07-25	0
1810	101	2	0	2020-07-26	0
1811	101	2	0	2020-07-27	0
1812	101	2	0	2020-07-28	0
1813	101	2	0	2020-07-29	0
1814	101	2	0	2020-07-30	0
1815	101	2	0	2020-07-31	0
1816	101	2	0	2020-08-01	0
1817	101	2	0	2020-08-02	0
1818	101	2	0	2020-08-03	0
1819	101	2	0	2020-08-04	0
1820	101	2	0	2020-08-05	0
1821	101	2	0	2020-08-06	0
1822	101	2	0	2020-08-07	0
1823	101	2	0	2020-08-08	0
1824	101	2	0	2020-08-09	0
1825	101	2	0	2020-08-10	0
1826	101	2	0	2020-08-11	0
1827	101	2	0	2020-08-12	0
1828	101	2	0	2020-08-13	0
1829	101	2	0	2020-08-14	0
1830	101	2	0	2020-08-15	0
1831	101	2	0	2020-08-16	0
1832	101	2	0	2020-08-17	0
1833	101	2	0	2020-08-18	0
1834	101	2	0	2020-08-19	0
1835	101	2	0	2020-08-20	1
1836	101	2	0	2020-08-21	0
1837	101	2	0	2020-08-22	0
1838	101	2	0	2020-08-23	0
1839	101	2	0	2020-08-24	0
1840	101	2	0	2020-08-25	0
1841	101	2	0	2020-08-26	0
1842	101	2	0	2020-08-27	0
1843	101	2	0	2020-08-28	0
1844	101	2	0	2020-08-29	0
1845	101	2	0	2020-08-30	0
1846	101	2	0	2020-08-31	0
1847	101	2	0	2020-09-01	0
1848	101	2	0	2020-09-02	0
1849	101	2	0	2020-09-03	0
1850	101	2	0	2020-09-04	0
1851	101	2	0	2020-09-05	0
1852	101	2	0	2020-09-06	0
1853	101	2	0	2020-09-07	0
1854	101	2	0	2020-09-08	0
1855	101	2	0	2020-09-09	0
1856	101	2	0	2020-09-10	0
1857	101	2	0	2020-09-11	0
1858	101	2	0	2020-09-12	0
1859	101	2	0	2020-09-13	0
1860	101	2	0	2020-09-14	0
1861	101	2	0	2020-09-15	0
1862	101	2	0	2020-09-16	0
1863	101	2	0	2020-09-17	0
1864	101	2	0	2020-09-18	0
1865	101	2	0	2020-09-19	0
1866	101	2	0	2020-09-20	0
1867	101	2	0	2020-09-21	0
1868	101	2	0	2020-09-22	0
1869	101	2	0	2020-09-23	0
1870	101	2	0	2020-09-24	0
1871	101	2	0	2020-09-25	0
1872	101	2	0	2020-09-26	0
1873	101	2	0	2020-09-27	0
1874	101	2	0	2020-09-28	0
1875	101	2	0	2020-09-29	1
1876	101	2	0	2020-09-30	0
1877	101	2	0	2020-10-01	0
1878	101	2	0	2020-10-02	0
1879	101	2	0	2020-10-03	0
1880	101	2	0	2020-10-04	0
1881	101	2	0	2020-10-05	0
1882	101	2	0	2020-10-06	0
1883	101	2	0	2020-10-07	0
1884	101	2	0	2020-10-08	0
1885	101	2	0	2020-10-09	0
1886	101	2	0	2020-10-10	0
1887	101	2	0	2020-10-11	0
1888	101	2	0	2020-10-12	0
1889	101	2	0	2020-10-13	0
1890	101	2	0	2020-10-14	0
1891	101	2	0	2020-10-15	1
1892	101	2	0	2020-10-16	0
1893	101	2	0	2020-10-17	1
1894	101	2	0	2020-10-18	0
1895	101	2	0	2020-10-19	0
1896	101	2	0	2020-10-20	2
1897	101	2	0	2020-10-21	1
1898	101	2	0	2020-10-22	1
1899	101	2	0	2020-10-23	1
1900	101	2	0	2020-10-24	0
1901	101	2	0	2020-10-25	3
1902	101	2	0	2020-10-26	0
1903	101	2	0	2020-10-27	1
1904	101	2	0	2020-10-28	1
1905	101	2	0	2020-10-29	0
1906	101	2	0	2020-10-30	2
1907	101	2	0	2020-10-31	1
1908	101	2	0	2020-11-01	1
1909	101	2	0	2020-11-02	0
1910	101	2	0	2020-11-03	2
1911	101	2	0	2020-11-04	1
1912	101	2	0	2020-11-05	2
1913	101	2	0	2020-11-06	3
1914	101	2	0	2020-11-07	2
1915	101	2	0	2020-11-08	1
1916	101	2	0	2020-11-09	0
1917	101	2	0	2020-11-10	1
1918	101	2	0	2020-11-11	3
1919	101	2	0	2020-11-12	1
1920	101	2	0	2020-11-13	1
1921	101	2	0	2020-11-14	2
1922	101	2	0	2020-11-15	2
1923	101	2	0	2020-11-16	2
1924	101	2	0	2020-11-17	1
1925	101	2	0	2020-11-18	2
1926	101	2	0	2020-11-19	2
1927	101	2	0	2020-11-20	3
1928	101	2	0	2020-11-21	1
1929	101	2	0	2020-11-22	2
1930	101	2	0	2020-11-23	0
1931	101	2	0	2020-11-24	0
1932	101	2	0	2020-11-25	4
1933	101	2	0	2020-11-26	3
1934	101	2	0	2020-11-27	1
1935	101	2	0	2020-11-28	2
1936	101	2	0	2020-11-29	2
1937	101	2	0	2020-11-30	0
1938	101	2	0	2020-12-01	2
1939	101	2	0	2020-12-02	2
1940	101	2	0	2020-12-03	2
1941	101	2	0	2020-12-04	1
1942	101	2	0	2020-12-05	1
1943	101	2	0	2020-12-06	2
1944	101	2	0	2020-12-07	0
1945	101	2	0	2020-12-08	2
1946	101	2	0	2020-12-09	0
1947	101	2	0	2020-12-10	1
1948	101	2	0	2020-12-11	3
1949	101	2	0	2020-12-12	1
1950	101	2	0	2020-12-13	0
1951	101	2	0	2020-12-14	1
1952	101	2	0	2020-12-15	1
1953	101	2	0	2020-12-16	0
1954	101	2	0	2020-12-17	1
1955	101	2	0	2020-12-18	2
1956	101	2	0	2020-12-19	0
1957	101	2	0	2020-12-20	0
1958	101	2	0	2020-12-21	0
1959	101	2	0	2020-12-22	1
1960	101	2	0	2020-12-23	1
1961	101	2	0	2020-12-24	1
1962	101	2	0	2020-12-25	0
1963	101	2	0	2020-12-26	1
1964	101	2	0	2020-12-27	2
1965	101	2	0	2020-12-28	2
1966	101	2	0	2020-12-29	4
1967	101	2	0	2020-12-30	6
1968	101	2	0	2020-12-31	3
1969	101	2	0	2021-01-01	0
1970	101	2	0	2021-01-02	2
1971	101	2	0	2021-01-03	4
1972	101	2	0	2021-01-04	1
1973	101	2	0	2021-01-05	6
1974	101	2	0	2021-01-06	4
1975	101	2	0	2021-01-07	6
1976	101	2	0	2021-01-08	7
1977	101	2	0	2021-01-09	2
1978	101	2	0	2021-01-10	1
1979	101	2	0	2021-01-11	1
1980	101	2	0	2021-01-12	3
1981	101	2	0	2021-01-13	6
1982	101	2	0	2021-01-14	2
1983	101	2	0	2021-01-15	1
1984	101	2	0	2021-01-16	0
1985	101	2	0	2021-01-17	5
1986	101	2	0	2021-01-18	1
1987	101	2	0	2021-01-19	4
1988	101	2	0	2021-01-20	5
1989	101	2	0	2021-01-21	1
1990	101	2	0	2021-01-22	7
1991	101	2	0	2021-01-23	0
1992	101	2	0	2021-01-24	4
1993	101	2	0	2021-01-25	4
1994	101	2	0	2021-01-26	3
1995	101	2	0	2021-01-27	6
1996	101	2	0	2021-01-28	4
1997	101	2	0	2021-01-29	1
1998	101	2	0	2021-01-30	1
1999	101	2	0	2021-01-31	4
[truncated: 998,000+ more rows]
