# Supplementary material for: Beyond comorbidities, sex and age have no effect on COVID-19 health care demand
Source: Sci Rep. 2022 May 5;12:7356. doi: 10.1038/s41598-022-11376-5 (PMC9069423; doi:10.1038/s41598-022-11376-5)
Supplement: Supplementary file 2 — Supplementary Information 2. [file 41598_2022_11376_MOESM2_ESM.zip › Supplementary_materials_2_data_sources/demographic_data/municipality_population_structure_age_sex_2019.csv]

Quadro extraído em 22 de Fevereiro de 2021 (21:31:31)
http://www.ine.pt
Período de referência dos dados	Local de residência (NUTS - 2013) (1)	População residente (N.º) por Local de residência (NUTS - 2013), Sexo e Grupo etário - Anual (2)
		Sexo
		HM																			H																			M
		Grupo etário
		Total	0 - 4 anos	5 - 9 anos	10 - 14 anos	15 - 19 anos	20 - 24 anos	25 - 29 anos	30 - 34 anos	35 - 39 anos	40 - 44 anos	45 - 49 anos	50 - 54 anos	55 - 59 anos	60 - 64 anos	65 - 69 anos	70 - 74 anos	75 - 79 anos	80 - 84 anos	85 e mais anos	Total	0 - 4 anos	5 - 9 anos	10 - 14 anos	15 - 19 anos	20 - 24 anos	25 - 29 anos	30 - 34 anos	35 - 39 anos	40 - 44 anos	45 - 49 anos	50 - 54 anos	55 - 59 anos	60 - 64 anos	65 - 69 anos	70 - 74 anos	75 - 79 anos	80 - 84 anos	85 e mais anos	Total	0 - 4 anos	5 - 9 anos	10 - 14 anos	15 - 19 anos	20 - 24 anos	25 - 29 anos	30 - 34 anos	35 - 39 anos	40 - 44 anos
		N.º	N.º	N.º	N.º	N.º	N.º	N.º	N.º	N.º	N.º	N.º	N.º	N.º	N.º	N.º	N.º	N.º	N.º	N.º	N.º	N.º	N.º	N.º	N.º	N.º	N.º	N.º	N.º	N.º	N.º	N.º	N.º	N.º	N.º	N.º	N.º	N.º	N.º	N.º	N.º	N.º	N.º	N.º	N.º	N.º	N.º	N.º	N.º
2019	PT: Portugal	10295909	436202	455843	504940	545322	550444	547680	566594	672422	784224	789733	745178	740141	676762	622912	549591	432058	353254	322609	4859977	222777	232942	257758	278552	278859	273076	278699	323038	374062	374161	351817	346645	314248	285465	243388	181794	137793	104903	5435932	213425	222901	247182	266770	271585	274604	287895	349384	410162
	1: Continente	9798859	415473	432930	477944	514548	518764	514892	533486	636213	743545	750792	708497	703737	647068	597684	530304	417242	342218	313522	4623424	212124	221262	243942	262915	262559	256542	261816	305129	354199	355485	334490	329905	300740	273849	235425	176368	134243	102431	5175435	203349	211668	234002	251633	256205	258350	271670	331084	389346
	11: Norte	3575338	138522	145676	167426	193356	202305	199661	201137	233246	268279	280939	274571	275921	245514	218242	182316	136239	112356	99632	1687717	70744	74481	85045	98446	102901	99715	98713	111638	127432	131767	127920	129218	114317	100263	81289	57476	43718	32634	1887621	67778	71195	82381	94910	99404	99946	102424	121608	140847
	111: Alto Minho	230412	7784	8234	9839	11483	12018	12305	12593	14657	16405	17032	16453	17072	16165	14333	12748	10936	10251	10104	106605	3942	4175	5036	5874	6202	6201	6294	7047	7828	8056	7479	7854	7452	6456	5284	4375	3764	3286	123807	3842	4059	4803	5609	5816	6104	6299	7610	8577
	1111601: Arcos de Valdevez	20926	563	657	774	963	981	1048	1082	1258	1248	1333	1262	1512	1438	1329	1338	1282	1343	1515	9449	262	340	392	522	494	513	545	635	618	646	595	677	648	547	498	494	472	551	11477	301	317	382	441	487	535	537	623	630
	1111602: Caminha	15877	531	610	602	719	827	858	932	1013	1059	1067	1161	1192	1196	1046	944	818	646	656	7239	262	317	331	353	427	464	457	458	513	478	490	536	540	482	386	319	231	195	8638	269	293	271	366	400	394	475	555	546
	1111603: Melgaço	8093	181	200	265	315	346	423	362	416	425	500	535	567	617	507	567	578	614	675	3518	87	110	145	138	179	219	184	222	176	232	232	261	281	195	202	208	234	213	4575	94	90	120	177	167	204	178	194	249
	1111604: Monção	17869	493	555	663	733	802	884	1038	1218	1218	1194	1153	1335	1308	1161	1105	1031	1006	972	8076	247	273	340	386	402	448	519	590	616	547	511	590	619	481	441	390	356	320	9793	246	282	323	347	400	436	519	628	602
	1111605: Paredes de Coura	8535	284	268	401	387	388	442	538	525	613	613	588	566	541	466	528	407	465	515	4025	131	133	212	200	222	235	266	246	316	316	289	281	248	206	225	150	185	164	4510	153	135	189	187	166	207	272	279	297
	1111606: Ponte da Barca	11180	341	355	457	580	611	659	639	707	795	871	759	843	791	635	576	517	554	490	5081	158	182	225	278	322	348	303	321	362	426	337	408	372	260	202	198	214	165	6099	183	173	232	302	289	311	336	386	433
	1111607: Ponte de Lima	41315	1415	1613	1961	2403	2474	2423	2268	2668	3031	3345	3111	3008	2474	2321	2022	1720	1596	1462	19311	734	794	983	1236	1252	1190	1203	1262	1409	1581	1477	1410	1111	1050	850	709	609	451	22004	681	819	978	1167	1222	1233	1065	1406	1622
	1111608: Valença	13290	461	478	550	666	679	680	746	818	982	1020	980	978	927	867	791	582	582	503	6120	242	234	285	336	330	332	380	384	448	504	414	433	444	415	341	243	203	152	7170	219	244	265	330	349	348	366	434	534
	1111609: Viana do Castelo	84417	3202	3190	3746	4264	4448	4362	4449	5453	6339	6388	6303	6470	6266	5470	4433	3591	3061	2982	39569	1662	1619	1898	2183	2320	2210	2168	2642	3017	2997	2845	2974	2906	2555	1960	1494	1143	976	44848	1540	1571	1848	2081	2128	2152	2281	2811	3322
	1111610: Vila Nova de Cerveira	8910	313	308	420	453	462	526	539	581	695	701	601	601	607	531	444	410	384	334	4217	157	173	225	242	254	242	269	287	353	329	289	284	283	265	179	170	117	99	4693	156	135	195	211	208	284	270	294	342
	112: Cávado	404444	16774	17253	20394	23349	24229	24050	24511	28198	32727	33023	30876	30448	25896	22338	18074	12540	10507	9257	191973	8596	8809	10398	12005	12339	12071	11918	13556	15377	15335	14348	14210	12177	10343	8096	5311	4092	2992	212471	8178	8444	9996	11344	11890	11979	12593	14642	17350
	1120301: Amares	18129	666	691	887	1076	1159	1128	1139	1180	1383	1475	1331	1350	1199	1001	829	622	489	524	8730	355	356	448	562	593	537	539	592	641	701	619	655	605	474	375	274	211	193	9399	311	335	439	514	566	591	600	588	742
	1120302: Barcelos	116187	4298	4609	5706	6760	7303	7033	6769	7479	9239	9849	9384	9035	7505	6721	5325	3619	2991	2562	55427	2175	2305	2958	3500	3765	3525	3390	3618	4339	4653	4448	4251	3558	3062	2416	1482	1158	824	60760	2123	2304	2748	3260	3538	3508	3379	3861	4900
	1120303: Braga	182679	8367	8248	9322	10320	10421	10521	11328	13459	15278	14835	13800	13616	11940	10029	7963	5241	4320	3671	86128	4296	4240	4660	5221	5282	5318	5351	6377	7156	6759	6282	6316	5514	4711	3540	2256	1706	1143	96551	4071	4008	4662	5099	5139	5203	5977	7082	8122
	1120306: Esposende	34177	1457	1564	1751	2030	2048	2054	2111	2377	2763	2724	2592	2578	2063	1831	1522	1095	894	723	16181	762	794	908	1017	1051	1028	1028	1144	1317	1252	1182	1188	948	843	711	444	333	231	17996	695	770	843	1013	997	1026	1083	1233	1446
	1120310: Terras de Bouro	6361	179	204	260	313	360	377	322	334	407	444	447	533	463	391	372	296	319	340	3032	103	101	137	181	193	184	163	152	187	191	215	259	231	181	178	138	121	117	3329	76	103	123	132	167	193	159	182	220
	1120313: Vila Verde	46911	1807	1937	2468	2850	2938	2937	2842	3369	3657	3696	3322	3336	2726	2365	2063	1667	1494	1437	22475	905	1013	1287	1524	1455	1479	1447	1673	1737	1779	1602	1541	1321	1072	876	717	563	484	24436	902	924	1181	1326	1483	1458	1395	1696	1920
	119: Ave	411857	15928	16353	19316	23201	24765	24240	23533	27167	31417	33557	33769	32718	28465	24560	19018	13460	11151	9239	196353	8181	8545	9863	11924	12787	12088	11543	12861	14897	15839	15997	15558	13402	11448	8481	5637	4260	3042	215504	7747	7808	9453	11277	11978	12152	11990	14306	16520
	1190304: Cabeceiras de Basto	15628	517	629	807	922	1046	1053	918	990	1081	1168	1161	1232	1043	774	594	544	575	574	7506	275	342	414	492	555	499	442	484	509	565	563	610	510	376	273	211	218	168	8122	242	287	393	430	491	554	476	506	572
	1190307: Fafe	48060	1697	1842	2205	2732	2789	2720	2678	3047	3671	3683	3882	3872	3453	3044	2455	1679	1403	1208	22443	915	965	1136	1397	1418	1307	1270	1423	1753	1683	1810	1803	1613	1407	1067	645	466	365	25617	782	877	1069	1335	1371	1413	1408	1624	1918
	1190308: Guimarães	152309	6185	6075	7148	8345	8951	8797	8641	10032	11502	12701	12700	12412	10718	9394	7074	4809	3877	2948	72933	3165	3195	3620	4284	4685	4430	4256	4806	5485	5962	6061	5874	5042	4383	3152	2024	1534	975	79376	3020	2880	3528	4061	4266	4367	4385	5226	6017
	1191705: Mondim de Basto	6946	179	212	276	402	512	479	397	396	442	518	566	517	474	395	300	314	284	283	3298	86	127	139	230	259	227	192	161	211	269	262	256	219	191	117	136	115	101	3648	93	85	137	172	253	252	205	235	231
	1190309: Póvoa de Lanhoso	21499	731	848	1034	1273	1378	1357	1229	1365	1523	1676	1687	1728	1557	1175	909	732	673	624	10151	368	441	539	624	724	659	608	606	691	810	749	818	746	566	417	317	245	223	11348	363	407	495	649	654	698	621	759	832
	1190311: Vieira do Minho	11842	316	419	461	627	712	712	673	705	741	814	916	1021	873	703	594	525	548	482	5637	160	231	238	312	377	359	325	328	357	393	432	516	397	340	259	235	220	158	6205	156	188	223	315	335	353	348	377	384
	1190312: Vila Nova de Famalicão	131676	5265	5372	6270	7534	7816	7500	7478	8925	10643	10986	10891	10044	8738	7817	6164	4202	3282	2749	62830	2668	2748	3202	3868	3969	3784	3689	4234	5041	5181	5165	4820	4103	3583	2776	1812	1264	923	68846	2597	2624	3068	3666	3847	3716	3789	4691	5602
	1190314: Vizela	23897	1038	956	1115	1366	1561	1622	1519	1707	1814	2011	1966	1892	1609	1258	928	655	509	371	11555	544	496	575	717	800	823	761	819	850	976	955	861	772	602	420	257	198	129	12342	494	460	540	649	761	799	758	888	964
	11A: Área Metropolitana do Porto	1728226	70905	74194	82042	91500	93803	92063	94917	114141	131928	137260	132486	132462	119295	108617	92991	66122	50816	42684	811332	36155	37868	41506	46434	47269	45673	46413	54218	62512	63746	60967	61136	54773	49304	41615	28396	19790	13557	916894	34750	36326	40536	45066	46534	46390	48504	59923	69416
	11A0104: Arouca	20720	734	890	1007	1118	1201	1156	1115	1246	1470	1618	1566	1707	1420	1306	1047	753	683	683	9798	351	461	493	537	591	564	547	622	736	795	751	843	681	612	448	300	233	233	10922	383	429	514	581	610	592	568	624	734
	11A0107: Espinho	29516	1098	1048	1161	1446	1498	1572	1345	1636	1699	2073	2337	2450	2388	2205	1993	1430	1177	960	13737	560	522	622	779	761	787	645	827	848	926	1081	1111	1078	961	878	558	481	312	15779	538	526	539	667	737	785	700	809	851
	11A1304: Gondomar	165985	6500	6899	7775	9069	9160	8965	9083	10803	12377	13522	13674	12967	11845	10555	8755	6222	4450	3364	78484	3272	3584	3933	4651	4629	4441	4382	5151	5891	6279	6370	5981	5533	4807	3960	2745	1819	1056	87501	3228	3315	3842	4418	4531	4524	4701	5652	6486
	11A1306: Maia	138971	5757	6655	7498	7813	7560	7017	7780	10153	11836	12075	10933	10251	8743	7801	6617	4512	3339	2631	65514	2919	3476	3754	3951	3812	3427	3633	4760	5570	5508	5009	4776	4088	3493	2962	2068	1370	938	73457	2838	3179	3744	3862	3748	3590	4147	5393	6266
	11A1308: Matosinhos	175357	7470	7614	8177	8575	8785	9371	9750	12044	13387	13601	12663	13446	12716	11850	9977	7023	5024	3884	82053	3784	3889	4076	4312	4319	4600	4849	5780	6326	6310	5743	6126	5736	5411	4468	3071	1982	1271	93304	3686	3725	4101	4263	4466	4771	4901	6264	7061
	11A0113: Oliveira de Azeméis	66011	2293	2428	2724	3293	3616	3609	3666	4035	4756	5220	5410	5482	4995	4155	3614	2794	2183	1738	31353	1216	1229	1317	1611	1785	1816	1777	1950	2309	2490	2564	2590	2364	1960	1699	1201	860	615	34658	1077	1199	1407	1682	1831	1793	1889	2085	2447
	11A1310: Paredes	86067	3429	3996	4821	5500	5466	5123	5093	6013	7126	7528	6954	6559	5268	4272	3532	2412	1717	1258	41596	1764	2041	2429	2771	2808	2575	2513	2863	3380	3599	3287	3155	2551	2049	1614	1049	705	443	44471	1665	1955	2392	2729	2658	2548	2580	3150	3746
	11A1312: Porto	216606	10341	9146	8851	9299	10209	9821	10315	12749	13936	14378	14394	15698	15753	15790	15193	11280	9409	10044	97378	5296	4591	4510	4828	5169	5073	5140	6185	6602	6567	6304	6872	6772	6682	6301	4468	3349	2669	119228	5045	4555	4341	4471	5040	4748	5175	6564	7334
	11A1313: Póvoa de Varzim	62784	2546	2777	3337	3702	3705	3665	3530	4045	4766	5138	4858	4587	4263	3712	3120	2134	1594	1305	29445	1299	1389	1725	1867	1863	1889	1743	1878	2244	2383	2234	2059	1933	1693	1391	897	579	379	33339	1247	1388	1612	1835	1842	1776	1787	2167	2522
	11A0109: Santa Maria da Feira	138636	5277	5780	6478	7784	7935	7516	7584	8946	10939	11288	11350	11460	9668	8182	6743	4771	3856	3079	66050	2661	2930	3371	3949	3998	3723	3727	4118	5220	5281	5363	5492	4700	3790	3046	2053	1550	1078	72586	2616	2850	3107	3835	3937	3793	3857	4828	5719
	11A1314: Santo Tirso	68055	2228	2409	2648	3521	3733	3580	3730	4118	5041	5314	5526	5613	4920	4911	3935	2761	2257	1810	32071	1161	1184	1310	1753	1950	1809	1904	2000	2359	2514	2571	2570	2258	2278	1784	1159	900	607	35984	1067	1225	1338	1768	1783	1771	1826	2118	2682
	11A0116: São João da Madeira	21958	780	907	1012	1129	1234	1313	1345	1480	1606	1673	1742	1715	1616	1347	1069	796	601	593	10252	412	427	513	565	615	663	677	734	775	761	790	742	705	616	445	349	239	224	11706	368	480	499	564	619	650	668	746	831
	11A1318: Trofa	38418	1575	1547	1771	2098	2264	2289	2342	2534	2971	3137	3128	3034	2644	2336	1894	1231	939	684	18204	796	793	859	1041	1112	1122	1153	1250	1436	1447	1441	1437	1184	1124	916	500	379	214	20214	779	754	912	1057	1152	1167	1189	1284	1535
	11A0119: Vale de Cambra	21327	668	746	838	1004	1091	1145	1135	1226	1482	1583	1646	1673	1602	1491	1363	1005	831	798	10141	339	414	437	511	560	583	547	595	736	704	789	799	763	690	635	443	309	287	11186	329	332	401	493	531	562	588	631	746
	11A1315: Valongo	97444	4169	4481	5131	5501	5407	5431	5818	7150	8145	8089	7062	6946	6291	5629	4696	3207	2462	1829	45839	2109	2275	2636	2795	2750	2624	2830	3306	3770	3786	3254	3158	2887	2545	2145	1386	958	625	51605	2060	2206	2495	2706	2657	2807	2988	3844	4375
	11A1316: Vila do Conde	79899	3484	3716	4082	4390	4607	4485	4556	5494	6438	6394	5999	6017	5004	4726	3875	2819	2070	1743	38184	1805	1933	2042	2294	2312	2262	2279	2617	3070	3005	2808	2832	2305	2224	1784	1242	816	554	41715	1679	1783	2040	2096	2295	2223	2277	2877	3368
	11A1317: Vila Nova de Gaia	300472	12556	13155	14731	16258	16332	16005	16730	20469	23953	24629	23244	22857	20159	18349	15568	10972	8224	6281	141233	6411	6730	7479	8219	8235	7715	8067	9582	11240	11391	10608	10593	9235	8369	7139	4907	3261	2052	159239	6145	6425	7252	8039	8097	8290	8663	10887	12713
	11B: Alto Tâmega	86133	2368	2524	3047	3886	4291	4654	4451	4551	5245	5420	5973	6782	6600	6170	5599	4919	4633	5020	40444	1226	1302	1542	1977	2174	2289	2206	2204	2565	2637	2797	3212	3237	2885	2514	2035	1840	1802	45689	1142	1222	1505	1909	2117	2365	2245	2347	2680
	11B1702: Boticas	4998	135	131	169	193	212	254	241	266	322	299	328	411	388	347	306	311	305	380	2342	80	62	92	88	108	128	113	133	151	162	151	213	191	147	136	123	113	151	2656	55	69	77	105	104	126	128	133	171
	11B1703: Chaves	39343	1163	1257	1505	1862	1927	2129	2232	2299	2625	2702	2796	2956	2990	2676	2429	1991	1886	1918	18605	596	672	760	995	1014	1043	1094	1097	1278	1293	1296	1360	1444	1266	1125	831	762	679	20738	567	585	745	867	913	1086	1138	1202	1347
	11B1706: Montalegre	8997	212	217	250	341	471	460	431	414	455	500	600	731	660	699	628	595	603	730	4194	107	100	127	166	242	232	218	215	228	242	286	336	351	319	287	251	223	264	4803	105	117	123	175	229	228	213	199	227
	11B1709: Ribeira de Pena	6016	181	206	243	307	342	329	331	332	384	376	384	480	481	371	301	290	310	368	2912	99	128	125	155	175	178	162	173	191	203	178	233	250	169	135	106	133	119	3104	82	78	118	152	167	151	169	159	193
	11B1712: Valpaços	14818	379	392	490	616	664	785	661	655	755	805	1011	1209	1137	1217	1118	999	928	997	6785	193	186	246	301	315	373	334	306	377	378	465	575	548	561	466	420	372	369	8033	186	206	244	315	349	412	327	349	378
	11B1713: Vila Pouca de Aguiar	11961	298	321	390	567	675	697	555	585	704	738	854	995	944	860	817	733	601	627	5606	151	154	192	272	320	335	285	280	340	359	421	495	453	423	365	304	237	220	6355	147	167	198	295	355	362	270	305	364
	11C: Tâmega e Sousa	415989	15621	17218	21203	25392	27453	26394	24920	27000	30769	34052	33759	33107	27178	22134	17245	12781	10876	8887	200088	8033	8743	10805	12913	14049	13371	12400	13116	14789	16225	16106	15951	12863	10296	7828	5288	4288	3024	215901	7588	8475	10398	12479	13404	13023	12520	13884	15980
	11C1301: Amarante	53193	1750	2097	2554	3076	3390	3165	3027	3220	3801	4090	4460	4437	3861	3086	2413	1812	1643	1311	25136	847	1071	1291	1554	1713	1552	1520	1531	1763	1914	2118	2061	1849	1410	1094	744	657	447	28057	903	1026	1263	1522	1677	1613	1507	1689	2038
	11C1302: Baião	18748	585	674	840	1071	1094	1088	1154	1168	1256	1451	1517	1529	1264	1070	862	714	686	725	8961	314	354	421	538	587	543	583	590	610	698	729	743	589	474	410	282	258	238	9787	271	320	419	533	507	545	571	578	646
	11C0106: Castelo de Paiva	15454	524	618	764	961	958	923	836	839	1070	1318	1357	1235	1077	881	697	545	420	431	7486	274	316	368	484	510	462	434	397	531	668	651	622	531	412	306	222	157	141	7968	250	302	396	477	448	461	402	442	539
	11C0305: Celorico de Basto	19040	584	672	890	1049	1265	1225	1283	1349	1298	1419	1344	1489	1245	1001	802	668	728	729	9131	284	328	463	539	624	628	648	694	658	710	652	714	608	460	329	254	265	273	9909	300	344	427	510	641	597	635	655	640
	11C1804: Cinfães	18244	657	714	823	1084	1033	1055	864	1010	1197	1435	1445	1428	1259	1067	902	779	734	758	8806	374	384	415	550	550	525	484	495	588	678	723	682	600	516	396	317	272	257	9438	283	330	408	534	483	530	380	515	609
	11C1303: Felgueiras	56422	2286	2258	2743	3381	3848	3834	3509	3686	4106	4647	4625	4573	3783	2951	2302	1601	1316	973	26846	1162	1124	1386	1754	1974	1928	1654	1695	1994	2155	2153	2163	1856	1343	1006	652	530	317	29576	1124	1134	1357	1627	1874	1906	1855	1991	2112
	11C1305: Lousada	46755	1996	2023	2584	3055	3223	3100	2860	3327	3737	3945	3769	3574	2925	2289	1698	1176	853	621	22438	1000	1008	1329	1556	1621	1564	1379	1616	1774	1819	1763	1715	1388	1065	786	506	326	223	24317	996	1015	1255	1499	1602	1536	1481	1711	1963
	11C1307: Marco de Canaveses	51496	1759	2180	2795	3270	3621	3326	3021	3274	3902	4433	4250	3958	3193	2678	2060	1488	1265	1023	24815	922	1093	1451	1636	1846	1681	1543	1548	1844	2103	2053	1961	1496	1227	950	602	536	323	26681	837	1087	1344	1634	1775	1645	1478	1726	2058
	11C1309: Paços de Ferreira	56728	2325	2520	3071	3570	3738	3632	3770	3892	4504	4664	4655	4501	3473	2903	2193	1518	1135	664	28162	1216	1315	1564	1795	1915	1910	1937	2037	2292	2311	2221	2235	1601	1411	1047	673	457	225	28566	1109	1205	1507	1775	1823	1722	1833	1855	2212
	11C1311: Penafiel	69772	2824	3102	3665	4278	4612	4398	4066	4679	5264	5872	5561	5587	4468	3648	2823	2032	1663	1230	33430	1462	1560	1868	2207	2339	2221	1940	2262	2442	2799	2673	2655	2063	1714	1285	850	664	426	36342	1362	1542	1797	2071	2273	2177	2126	2417	2822
	11C1813: Resende	10137	331	360	474	597	671	648	530	556	634	778	776	796	630	560	493	448	433	422	4877	178	190	249	300	370	357	278	251	293	370	370	400	282	264	219	186	166	154	5260	153	170	225	297	301	291	252	305	341
	11D: Douro	190815	5842	6455	7692	9964	10591	10719	10536	11408	12919	13514	14020	15127	13778	12268	10178	9109	8233	8462	89972	2946	3274	3906	4989	5426	5439	5181	5630	6181	6502	6711	7312	6566	5799	4476	3691	3246	2697	100843	2896	3181	3786	4975	5165	5280	5355	5778	6738
	11D1701: Alijó	10625	309	310	423	501	477	532	580	552	598	636	749	856	806	766	687	635	542	666	5019	159	139	211	241	252	286	265	278	310	319	383	439	374	360	313	258	234	198	5606	150	171	212	260	225	246	315	274	288
	11D1801: Armamar	5769	159	152	200	311	300	382	303	265	310	433	446	528	414	357	305	309	285	310	2679	85	79	86	145	144	191	161	133	142	207	204	279	203	170	137	111	107	95	3090	74	73	114	166	156	191	142	132	168
	11D0403: Carrazeda de Ansiães	5666	172	160	232	231	262	252	259	294	318	340	359	387	419	424	389	391	312	465	2632	77	80	96	113	124	144	144	153	147	170	187	208	189	190	173	171	128	138	3034	95	80	136	118	138	108	115	141	171
	11D0404: Freixo de Espada à Cinta	3298	100	108	135	146	172	190	188	199	233	230	192	188	213	211	177	231	196	189	1519	47	45	74	76	82	90	84	99	115	114	96	88	100	95	69	106	77	62	1779	53	63	61	70	90	100	104	100	118
	11D1805: Lamego	24895	778	879	992	1332	1438	1408	1344	1623	1653	1784	1965	2096	1875	1639	1284	1124	898	783	11765	403	441	511	662	754	751	664	789	804	846	916	979	888	805	521	466	346	219	13130	375	438	481	670	684	657	680	834	849
	11D1704: Mesão Frio	3964	91	132	167	237	218	240	226	252	250	275	313	337	311	265	205	168	157	120	1816	45	72	74	122	111	100	98	133	105	134	153	173	145	121	88	59	52	31	2148	46	60	93	115	107	140	128	119	145
	11D1807: Moimenta da Beira	9736	324	361	381	543	656	597	563	572	645	590	625	795	646	576	514	471	416	461	4641	176	173	197	278	338	311	297	282	316	284	287	373	304	272	244	196	163	150	5095	148	188	184	265	318	286	266	290	329
	11D1707: Murça	5463	122	183	221	285	281	312	265	302	291	338	366	422	418	384	341	307	306	319	2588	66	85	98	144	161	157	114	161	131	163	189	217	212	167	153	133	126	111	2875	56	98	123	141	120	155	151	141	160
	11D1812: Penedono	2591	60	73	110	127	154	158	133	149	160	172	172	214	201	172	113	129	156	138	1222	30	35	57	61	79	95	75	63	80	90	81	107	100	85	37	44	57	46	1369	30	38	53	66	75	63	58	86	80
	11D1708: Peso da Régua	15773	495	577	620	814	897	991	889	829	1052	1173	1152	1356	1245	1076	843	650	659	455	7330	240	301	321	405	434	482	451	412	506	546	505	649	615	511	375	232	242	103	8443	255	276	299	409	463	509	438	417	546
	11D1710: Sabrosa	5918	149	169	272	289	334	315	351	320	412	368	407	434	435	393	314	304	302	350	2803	71	70	136	147	172	159	175	173	177	184	218	222	198	205	143	118	119	116	3115	78	99	136	142	162	156	176	147	235
	11D1711: Santa Marta de Penaguião	6599	160	195	225	337	345	328	327	372	454	446	501	547	536	483	373	337	316	317	3064	91	114	103	173	174	165	160	179	213	224	235	250	259	233	175	132	108	76	3535	69	81	122	164	171	163	167	193	241
	11D1815: São João da Pesqueira	7125	205	244	310	373	431	473	379	413	486	502	511	595	506	417	330	294	328	328	3473	106	119	163	198	217	226	211	198	241	253	263	293	249	204	167	114	124	127	3652	99	125	147	175	214	247	168	215	245
	11D1818: Sernancelhe	5396	128	150	209	272	308	380	350	319	315	325	377	448	398	305	293	286	273	260	2589	61	77	101	124	166	184	172	154	159	186	168	233	190	137	128	123	105	121	2807	67	73	108	148	142	196	178	165	156
	11D1819: Tabuaço	6033	131	137	211	297	370	402	401	415	371	416	427	482	425	372	314	217	282	363	2835	61	77	103	148	174	186	206	209	172	203	211	223	200	166	153	91	118	134	3198	70	60	108	149	196	216	195	206	199
	11D1820: Tarouca	7804	251	249	364	461	521	548	481	445	547	636	582	602	463	405	335	313	277	324	3728	111	126	195	225	269	279	241	191	260	318	305	301	213	206	128	139	111	110	4076	140	123	169	236	252	269	240	254	287
	11D0409: Torre de Moncorvo	7695	181	187	218	276	338	374	423	447	453	431	460	555	560	556	478	488	551	719	3596	89	94	93	132	181	199	195	224	220	235	223	253	285	262	218	195	227	271	4099	92	93	125	144	157	175	228	223	233
	11D0914: Vila Nova de Foz Côa	6503	180	185	198	298	327	359	357	347	387	429	450	458	484	442	385	390	398	429	3024	90	86	79	118	181	188	185	166	212	205	226	231	225	214	152	144	167	155	3479	90	99	119	180	146	171	172	181	175
	11D1714: Vila Real	49962	1847	2004	2204	2834	2762	2478	2717	3293	3984	3990	3966	3827	3423	3025	2498	2065	1579	1466	23649	938	1061	1208	1477	1413	1246	1283	1633	1871	1821	1861	1794	1617	1396	1102	859	635	434	26313	909	943	996	1357	1349	1232	1434	1660	2113
	11E: Terras de Trás-os-Montes	107462	3300	3445	3893	4581	5155	5236	5676	6124	6869	7081	7235	8205	8137	7822	6463	6372	5889	5979	50950	1665	1765	1989	2330	2655	2583	2758	3006	3283	3427	3515	3985	3847	3732	2995	2743	2438	2234	56512	1635	1680	1904	2251	2500	2653	2918	3118	3586
	11E0401: Alfândega da Fé	4550	127	123	135	180	203	231	235	223	263	278	311	387	352	325	277	301	274	325	2197	68	58	70	90	92	115	110	124	133	139	151	193	184	154	121	137	106	152	2353	59	65	65	90	111	116	125	99	130
	11E0402: Bragança	33607	1222	1241	1368	1519	1622	1646	1984	2126	2549	2518	2258	2627	2462	2402	1855	1652	1393	1163	16102	624	654	687	807	858	854	980	1035	1189	1238	1066	1243	1157	1115	872	732	577	414	17505	598	587	681	712	764	792	1004	1091	1360
	11E0405: Macedo de Cavaleiros	14516	405	390	510	680	740	703	785	718	810	881	994	1129	1161	1082	889	878	823	938	6744	199	201	280	325	363	333	377	311	391	407	468	578	569	537	418	361	327	299	7772	206	189	230	355	377	370	408	407	419
	11E0406: Miranda do Douro	6830	161	178	233	262	348	359	374	412	434	398	442	458	485	482	429	442	463	470	3305	81	89	122	147	186	177	212	211	198	197	222	229	240	236	189	198	194	177	3525	80	89	111	115	162	182	162	201	236
	11E0407: Mirandela	21754	713	774	834	970	1140	1106	1055	1236	1382	1443	1515	1626	1776	1640	1315	1204	1078	947	10079	349	405	412	461	570	552	469	584	641	651	714	755	804	784	618	530	452	328	11675	364	369	422	509	570	554	586	652	741
	11E0408: Mogadouro	8392	210	220	283	321	335	396	373	446	419	523	550	702	635	589	529	576	630	655	4028	107	103	138	172	170	198	189	258	223	272	286	350	293	292	241	225	262	249	4364	103	117	145	149	165	198	184	188	196
	11E0410: Vila Flor	6044	184	182	183	270	279	330	281	348	343	412	469	458	467	429	362	422	294	331	2848	97	92	94	138	149	147	127	166	151	194	234	234	227	202	165	177	119	135	3196	87	90	89	132	130	183	154	182	192
	11E0411: Vimioso	4023	127	162	142	122	182	171	249	249	253	228	231	263	251	274	230	261	293	335	1928	60	82	77	66	83	67	137	125	140	114	117	138	105	141	102	111	106	157	2095	67	80	65	56	99	104	112	124	113
	11E0412: Vinhais	7746	151	175	205	257	306	294	340	366	416	400	465	555	548	599	577	636	641	815	3719	80	81	109	124	184	140	157	192	217	215	257	265	268	271	269	272	295	323	4027	71	94	96	133	122	154	183	174	199
	16: Centro	2217285	81177	87005	98927	112019	116842	115161	116773	139510	162587	165116	161186	164410	152617	139437	124110	103210	90543	86655	1051358	41609	44484	50879	57679	59910	58631	58561	68099	78165	78736	77054	77627	72354	65305	55033	42914	35517	28801	1165927	39568	42521	48048	54340	56932	56530	58212	71411	84422
	16B: Oeste	358714	14373	15718	17793	19917	19956	19412	19609	23950	28301	28003	25351	25137	22850	21296	18673	15398	12449	10528	171914	7293	7942	9170	10286	10161	9771	9847	11717	13722	13382	12232	11742	10970	10098	8420	6434	5092	3635	186800	7080	7776	8623	9631	9795	9641	9762	12233	14579
	16B1001: Alcobaça	53555	1849	1986	2348	2885	3057	2920	2857	3237	3838	4147	4147	4077	3659	3420	2927	2466	2059	1676	25571	906	983	1196	1510	1573	1529	1465	1512	1883	1981	1969	1926	1771	1598	1327	1025	843	574	27984	943	1003	1152	1375	1484	1391	1392	1725	1955
	16B1101: Alenquer	44052	2035	2170	2448	2534	2360	2365	2525	3206	3681	3661	2998	3018	2577	2298	2062	1629	1330	1155	21367	1042	1077	1271	1350	1203	1193	1243	1618	1817	1758	1445	1449	1268	1085	959	667	545	377	22685	993	1093	1177	1184	1157	1172	1282	1588	1864
	16B1102: Arruda dos Vinhos	15412	626	764	938	956	970	873	831	1148	1419	1278	991	894	739	738	738	562	509	438	7463	329	367	465	520	512	434	411	547	719	623	492	410	366	339	331	232	219	147	7949	297	397	473	436	458	439	420	601	700
	16B1005: Bombarral	12558	431	470	587	651	654	738	699	769	893	973	893	892	838	875	714	561	491	429	6056	223	254	301	311	328	375	362	415	427	469	426	433	385	405	339	234	212	157	6502	208	216	286	340	326	363	337	354	466
	16B1104: Cadaval	13673	432	560	637	739	764	656	739	860	950	991	912	892	930	813	796	756	621	625	6567	214	293	319	379	378	293	365	434	464	490	481	422	454	412	357	316	263	233	7106	218	267	318	360	386	363	374	426	486
	16B1006: Caldas da Rainha	51912	1880	2201	2474	2732	2939	2807	2960	3498	4022	3959	3709	3736	3486	3035	2684	2186	1899	1705	24564	966	1118	1296	1403	1436	1411	1491	1713	1965	1877	1721	1690	1637	1431	1160	904	761	584	27348	914	1083	1178	1329	1503	1396	1469	1785	2057
	16B1108: Lourinhã	25855	1111	1153	1335	1479	1459	1506	1543	1814	2086	1981	1699	1726	1657	1584	1243	992	842	645	12440	597	599	660	779	699	751	748	863	990	952	845	812	795	764	580	412	359	235	13415	514	554	675	700	760	755	795	951	1096
	16B1011: Nazaré	14165	622	667	652	725	738	700	700	891	1052	1041	1057	992	972	967	903	670	420	396	6644	310	331	329	383	404	340	316	435	513	525	514	452	423	413	414	264	154	124	7521	312	336	323	342	334	360	384	456	539
	16B1012: Óbidos	11850	493	478	532	696	679	623	660	691	860	925	765	862	731	743	650	574	452	436	5732	252	236	286	356	383	304	308	350	398	462	360	403	384	357	302	234	170	187	6118	241	242	246	340	296	319	352	341	462
	16B1014: Peniche	26501	1148	1198	1379	1423	1380	1304	1291	1750	2026	1912	1853	1935	1816	1746	1504	1203	926	707	12637	573	612	752	753	713	670	644	863	959	873	904	908	858	839	663	489	362	202	13864	575	586	627	670	667	634	647	887	1067
	16B1112: Sobral de Monte Agraço	10651	430	517	581	648	625	617	636	793	988	843	705	680	681	564	507	352	272	212	5228	223	269	304	326	324	320	309	382	494	430	342	314	347	284	236	140	116	68	5423	207	248	277	322	301	297	327	411	494
	16B1113: Torres Vedras	78530	3316	3554	3882	4449	4331	4303	4168	5293	6486	6292	5622	5433	4764	4513	3945	3447	2628	2104	37645	1658	1803	1991	2216	2208	2151	2185	2585	3093	2942	2733	2523	2282	2171	1752	1517	1088	747	40885	1658	1751	1891	2233	2123	2152	1983	2708	3393
	16D: Região de Aveiro	363803	14678	15280	16782	19030	19821	19704	20045	23922	27475	28447	27564	27170	24604	22184	19261	14948	12025	10863	172779	7655	7767	8651	9622	10066	9819	9905	11630	13115	13447	13020	12771	11454	10395	8679	6362	4749	3672	191024	7023	7513	8131	9408	9755	9885	10140	12292	14360
	16D0101: Águeda	46075	1684	1836	1974	2344	2284	2394	2510	2912	3162	3539	3509	3520	3236	3237	2713	2090	1635	1496	22089	908	942	998	1140	1173	1222	1298	1462	1493	1681	1656	1639	1529	1532	1213	936	670	597	23986	776	894	976	1204	1111	1172	1212	1450	1669
	16D0102: Albergaria-a-Velha	24144	945	1045	1091	1282	1308	1249	1271	1606	1911	1869	1899	1807	1650	1550	1298	996	687	680	11547	489	533	564	650	677	593	633	779	899	909	922	888	767	730	598	413	288	215	12597	456	512	527	632	631	656	638	827	1012
	16D0103: Anadia	27258	882	953	1028	1347	1379	1336	1289	1484	1813	2016	2177	2091	1988	1931	1698	1376	1208	1262	13017	473	508	543	701	705	699	670	751	863	962	1031	975	932	923	760	620	488	413	14241	409	445	485	646	674	637	619	733	950
	16D0105: Aveiro	78734	3548	3712	3748	3944	4182	4134	4340	5795	6452	6229	5515	5652	5556	4520	4004	3050	2250	2103	36869	1865	1894	1896	1968	2042	2020	2079	2781	3068	2853	2479	2590	2539	2099	1784	1287	899	726	41865	1683	1818	1852	1976	2140	2114	2261	3014	3384
	16D0108: Estarreja	26006	1006	1034	1223	1370	1487	1503	1515	1618	1750	1912	2069	2096	1734	1503	1399	1106	953	728	12457	523	550	641	711	754	756	710	857	839	911	1022	986	773	704	627	443	389	261	13549	483	484	582	659	733	747	805	761	911
	16D0110: Ílhavo	38699	1704	1651	1929	2102	2171	2141	2119	2579	2924	3132	3106	2940	2544	2227	1943	1444	1193	850	18202	832	812	1008	1057	1091	1066	1046	1233	1409	1437	1420	1381	1229	1017	858	617	432	257	20497	872	839	921	1045	1080	1075	1073	1346	1515
	16D0112: Murtosa	10279	443	416	548	649	613	627	607	653	838	793	714	696	535	509	473	403	353	409	4953	219	198	313	324	314	324	306	331	434	401	356	345	234	243	199	164	114	134	5326	224	218	235	325	299	303	301	322	404
	16D0114: Oliveira do Bairro	24277	1050	1106	1240	1297	1416	1354	1447	1694	2120	1939	1629	1537	1344	1327	1182	999	786	810	11536	560	575	636	654	742	671	732	740	1005	906	811	735	623	640	512	406	327	261	12741	490	531	604	643	674	683	715	954	1115
	16D0115: Ovar	54260	2156	2216	2453	2916	3100	3006	3010	3402	4038	4494	4479	4314	3809	3294	2709	1994	1636	1234	25901	1147	1092	1254	1499	1598	1527	1499	1625	1897	2161	2149	2022	1768	1531	1260	841	630	401	28359	1009	1124	1199	1417	1502	1479	1511	1777	2141
	16D0117: Sever do Vouga	11331	329	376	440	572	597	602	580	601	770	867	825	892	802	766	637	568	540	567	5457	168	190	234	327	317	286	301	320	372	424	388	435	398	347	313	254	213	170	5874	161	186	206	245	280	316	279	281	398
	16D0118: Vagos	22740	931	935	1108	1207	1284	1358	1357	1578	1697	1657	1642	1625	1406	1320	1205	922	784	724	10751	471	473	564	591	653	655	631	751	836	802	786	775	662	629	555	381	299	237	11989	460	462	544	616	631	703	726	827	861
	16E: Região de Coimbra	433923	15928	16749	18586	20356	21659	20600	21536	27404	32250	32544	31888	32540	30403	28284	25965	21202	18469	17560	204160	8188	8626	9575	10453	11070	10710	10738	13160	15421	15459	15126	15318	14266	13003	11468	8780	7118	5681	229763	7740	8123	9011	9903	10589	9890	10798	14244	16829
	16E0601: Arganil	11014	378	347	382	473	528	638	573	601	639	744	820	951	853	672	648	612	559	596	5210	193	174	196	245	265	319	287	293	302	343	410	479	444	306	313	257	226	158	5804	185	173	186	228	263	319	286	308	337
	16E0602: Cantanhede	35011	1207	1257	1507	1557	1727	1718	1804	2346	2603	2520	2392	2444	2447	2346	2096	1880	1709	1451	16594	618	658	787	780	922	880	923	1172	1274	1183	1185	1148	1101	1135	946	760	646	476	18417	589	599	720	777	805	838	881	1174	1329
	16E0603: Coimbra	134166	5767	5606	5599	5999	6342	5559	6039	8810	9758	9796	9940	10375	9787	9489	8734	6353	5139	5074	62336	2966	2925	2855	3048	3190	2928	2995	4215	4641	4609	4638	4680	4392	4255	3872	2640	1973	1514	71830	2801	2681	2744	2951	3152	2631	3044	4595	5117
	16E0604: Condeixa-a-Nova	17733	685	842	937	1009	947	880	914	1231	1681	1556	1393	1214	974	871	809	717	583	490	8308	356	412	483	513	492	443	432	591	796	714	648	592	442	373	327	261	251	182	9425	329	430	454	496	455	437	482	640	885
	16E0605: Figueira da Foz	58747	2051	2192	2610	2810	2943	2734	2982	3564	4377	4489	4151	4481	4309	4032	3597	2887	2495	2043	27687	1057	1140	1346	1449	1504	1442	1465	1747	2047	2140	1912	2092	2058	1870	1613	1207	908	690	31060	994	1052	1264	1361	1439	1292	1517	1817	2330
	16E0606: Góis	3805	112	113	153	159	194	190	208	184	260	266	281	262	272	235	199	240	233	244	1749	46	47	81	75	102	91	106	87	122	120	142	131	133	104	80	91	100	91	2056	66	66	72	84	92	99	102	97	138
	16E0607: Lousã	17158	660	731	983	1002	940	881	881	1137	1533	1467	1309	1146	1040	946	866	658	528	450	8291	353	376	513	513	480	439	446	525	726	692	657	582	503	464	387	290	204	141	8867	307	355	470	489	460	442	435	612	807
	16E0111: Mealhada	19914	696	727	950	994	973	1077	1030	1273	1570	1620	1466	1480	1387	1163	1039	810	828	831	9391	341	372	499	512	512	561	495	583	778	753	672	714	671	526	471	345	297	289	10523	355	355	451	482	461	516	535	690	792
	16E0608: Mira	11832	417	461	498	529	626	579	639	722	873	826	888	844	799	727	729	659	550	466	5601	223	222	262	299	336	284	311	354	408	404	430	398	383	346	290	274	214	163	6231	194	239	236	230	290	295	328	368	465
	16E0609: Miranda do Corvo	12708	382	420	488	693	749	747	765	767	920	1018	1058	1027	839	706	659	568	498	404	6082	196	195	263	376	409	396	411	390	422	474	505	484	394	351	279	229	181	127	6626	186	225	225	317	340	351	354	377	498
	16E0610: Montemor-o-Velho	25224	932	1102	1021	1112	1147	1264	1416	1857	2019	1861	1813	1890	1635	1496	1397	1217	1057	988	12036	466	560	543	592	557	632	718	883	992	943	866	903	774	702	611	515	436	343	13188	466	542	478	520	590	632	698	974	1027
	16E1808: Mortágua	8803	277	293	306	373	381	425	449	525	599	591	602	604	662	638	584	535	499	460	4087	149	136	155	202	194	212	229	241	302	309	262	300	292	294	233	218	206	153	4716	128	157	151	171	187	213	220	284	297
	16E0611: Oliveira do Hospital	19253	656	678	769	908	1111	1003	900	1112	1247	1337	1450	1615	1363	1161	1097	962	924	960	9179	352	375	375	464	580	543	468	499	615	615	686	759	678	559	497	408	370	336	10074	304	303	394	444	531	460	432	613	632
	16E0612: Pampilhosa da Serra	4037	80	109	103	126	148	225	206	239	254	226	265	248	259	238	254	295	339	423	1863	39	56	43	52	79	112	115	103	134	117	151	123	137	103	98	128	131	142	2174	41	53	60	74	69	113	91	136	120
	16E0613: Penacova	13694	361	433	527	636	644	672	606	661	965	1099	1056	1056	1018	968	923	745	621	703	6410	174	227	276	311	293	362	291	328	477	527	514	544	512	429	391	296	232	226	7284	187	206	251	325	351	310	315	333	488
	16E0614: Penela	5397	155	193	212	265	285	266	235	268	383	408	421	369	322	314	324	274	359	344	2522	71	95	93	146	140	143	115	132	167	207	217	181	151	139	149	105	138	133	2875	84	98	119	119	145	123	120	136	216
	16E0615: Soure	17120	507	578	723	728	850	733	741	918	1197	1340	1175	1193	1248	1173	1142	1004	883	987	8064	274	320	355	386	458	377	361	459	563	671	535	571	601	525	511	425	357	315	9056	233	258	368	342	392	356	380	459	634
	16E0616: Tábua	11368	368	393	501	600	658	656	681	703	792	789	859	856	781	729	584	524	430	464	5468	196	215	282	302	328	350	343	323	377	372	416	424	394	335	270	220	163	158	5900	172	178	219	298	330	306	338	380	415
	16E0617: Vila Nova de Poiares	6939	237	274	317	383	466	353	467	486	580	591	549	485	408	380	284	262	235	182	3282	118	121	168	188	229	196	227	235	278	266	280	213	206	187	130	111	85	44	3657	119	153	149	195	237	157	240	251	302
	16F: Região de Leiria	284702	11016	11386	13489	14873	15406	15353	15512	18148	21471	21480	21029	21066	19143	17125	15283	12572	10826	9524	135779	5604	5903	6902	7674	7963	7793	7814	8731	10265	10213	10147	9861	9159	8006	6745	5351	4372	3276	148923	5412	5483	6587	7199	7443	7560	7698	9417	11206
	16F1002: Alvaiázere	6597	170	193	243	266	346	396	355	306	427	403	450	526	417	419	389	346	406	539	3064	87	94	135	120	174	214	175	174	209	198	219	272	203	198	150	121	156	165	3533	83	99	108	146	172	182	180	132	218
	16F1003: Ansião	12039	317	346	503	610	629	614	640	638	781	922	995	889	849	727	709	646	694	530	5666	176	191	245	316	340	289	316	306	376	434	516	417	409	341	291	271	276	156	6373	141	155	258	294	289	325	324	332	405
	16F1004: Batalha	15963	630	691	806	859	915	881	867	1083	1257	1246	1137	1174	1055	873	762	649	529	549	7601	324	373	395	445	460	403	400	549	592	595	542	552	533	417	360	294	203	164	8362	306	318	411	414	455	478	467	534	665
	16F1007: Castanheira de Pêra	2614	47	76	73	104	138	125	123	109	118	162	179	215	183	233	195	157	190	187	1201	26	34	25	53	68	71	68	44	69	88	81	101	80	111	83	68	77	54	1413	21	42	48	51	70	54	55	65	49
	16F1008: Figueiró dos Vinhos	5568	173	146	215	237	258	303	273	225	325	355	395	430	463	402	386	322	309	351	2585	90	81	116	119	134	166	135	107	159	167	193	202	220	190	174	125	91	116	2983	83	65	99	118	124	137	138	118	166
	16F1009: Leiria	125267	5408	5387	6142	6598	6832	6959	7111	8521	9786	9629	9493	9162	8333	7389	6366	5090	3902	3159	60021	2785	2761	3116	3409	3544	3506	3642	4026	4677	4496	4580	4187	3993	3473	2872	2166	1680	1108	65246	2623	2626	3026	3189	3288	3453	3469	4495	5109
	16F1010: Marinha Grande	38508	1575	1635	1918	2075	2011	1883	1971	2604	3215	3024	2679	2767	2429	2365	2302	1638	1359	1058	18222	756	833	967	1081	1024	974	931	1231	1536	1463	1232	1297	1105	1066	1041	773	550	362	20286	819	802	951	994	987	909	1040	1373	1679
	16F1013: Pedrógão Grande	3410	84	99	146	187	185	198	183	174	179	235	253	235	235	175	173	196	221	252	1614	40	60	96	96	92	102	104	80	77	127	130	106	115	76	71	74	80	88	1796	44	39	50	91	93	96	79	94	102
	16F1015: Pombal	51461	1722	1923	2359	2646	2774	2771	2840	3034	3688	3724	3697	3924	3532	3187	2791	2494	2328	2027	24518	851	1010	1221	1352	1431	1425	1457	1513	1750	1766	1791	1910	1692	1497	1172	1009	895	776	26943	871	913	1138	1294	1343	1346	1383	1521	1938
	16F1016: Porto de Mós	23275	890	890	1084	1291	1318	1223	1149	1454	1695	1780	1751	1744	1647	1355	1210	1034	888	872	11287	469	466	586	683	696	643	586	701	820	879	863	817	809	637	531	450	364	287	11988	421	424	498	608	622	580	563	753	875
	16G: Viseu Dão Lafões	251628	8655	9597	11024	13117	13901	13686	13294	15446	18301	18122	17407	18238	17192	15896	14501	12280	10783	10188	118602	4419	4887	5656	6817	7126	6898	6588	7576	8759	8625	8242	8476	8022	7423	6338	5147	4213	3390	133026	4236	4710	5368	6300	6775	6788	6706	7870	9542
	16G0901: Aguiar da Beira	4652	115	135	149	181	280	318	268	244	285	330	361	404	375	304	281	235	239	148	2143	60	58	78	95	162	141	119	117	129	140	184	193	174	136	112	105	92	48	2509	55	77	71	86	118	177	149	127	156
	16G1802: Carregal do Sal	9271	302	333	401	500	560	528	512	564	621	591	648	638	600	587	562	486	462	376	4403	141	169	214	251	272	287	282	287	308	290	316	291	286	271	232	203	181	122	4868	161	164	187	249	288	241	230	277	313
	16G1803: Castro Daire	13823	403	434	595	743	782	797	582	648	823	956	994	1055	942	942	857	765	732	773	6581	207	224	275	375	421	407	305	319	399	475	509	535	459	444	368	329	262	268	7242	196	210	320	368	361	390	277	329	424
	16G1806: Mangualde	18510	608	716	783	1014	974	998	970	1127	1285	1170	1330	1364	1365	1198	1128	885	852	743	8931	316	370	406	533	509	514	509	587	619	560	647	635	642	610	526	375	343	230	9579	292	346	377	481	465	484	461	540	666
	16G1809: Nelas	12974	451	476	590	702	627	603	614	765	944	854	888	944	950	924	787	668	604	583	6102	217	250	324	369	328	313	302	388	461	378	404	449	414	437	351	284	249	184	6872	234	226	266	333	299	290	312	377	483
	16G1810: Oliveira de Frades	9936	353	422	474	535	609	574	599	648	764	690	694	745	589	553	475	438	359	415	4723	182	223	234	292	283	284	284	310	379	356	324	342	312	248	214	182	120	154	5213	171	199	240	243	326	290	315	338	385
	16G1811: Penalva do Castelo	7115	195	252	242	326	416	336	368	437	490	489	457	490	481	449	457	413	391	426	3390	108	124	160	183	219	178	170	200	247	252	222	226	230	204	196	165	158	148	3725	87	128	82	143	197	158	198	237	243
	16G1814: Santa Comba Dão	10452	319	370	431	503	578	527	488	618	734	745	692	735	725	732	684	569	538	464	4842	164	191	222	249	285	258	245	295	337	368	335	327	320	342	290	235	222	157	5610	155	179	209	254	293	269	243	323	397
	16G1816: São Pedro do Sul	15403	437	513	594	770	827	882	790	758	967	1005	1061	1168	1150	990	962	861	759	909	7234	231	276	282	404	443	457	413	392	474	453	499	554	549	456	410	356	293	292	8169	206	237	312	366	384	425	377	366	493
	16G1817: Sátão	11580	344	383	443	568	708	704	615	686	792	836	824	927	858	765	671	515	465	476	5468	154	219	245	313	362	335	291	362	389	401	395	436	402	364	275	198	182	145	6112	190	164	198	255	346	369	324	324	403
	16G1821: Tondela	26357	734	788	1045	1243	1354	1391	1331	1383	1668	1847	1851	1968	1854	1768	1722	1518	1475	1417	12482	388	407	523	663	711	694	709	696	798	884	891	911	895	845	737	645	569	516	13875	346	381	522	580	643	697	622	687	870
	16G1822: Vila Nova de Paiva	4687	135	140	210	257	256	299	257	228	291	301	347	359	355	289	272	233	217	241	2214	82	70	123	114	125	156	125	100	133	151	162	184	162	129	133	95	89	81	2473	53	70	87	143	131	143	132	128	158
	16G1823: Viseu	97249	3973	4337	4720	5299	5426	5183	5360	6861	8000	7650	6560	6751	6314	5769	5038	4140	3158	2710	45553	2026	2156	2394	2726	2725	2597	2577	3295	3790	3582	3018	3046	2897	2648	2229	1734	1254	859	51696	1947	2181	2326	2573	2701	2586	2783	3566	4210
	16G1824: Vouzela	9619	286	298	347	476	504	546	540	479	637	658	700	690	634	626	605	554	532	507	4536	143	150	176	250	281	277	257	228	296	335	336	347	280	289	265	241	199	186	5083	143	148	171	226	223	269	283	251	341
	16H: Beira Baixa	80230	2527	2773	3010	3495	3638	3779	4123	4825	5462	5519	5498	5800	5714	5409	4815	4226	4432	5185	38052	1318	1379	1525	1840	1911	1973	2139	2406	2687	2638	2692	2808	2761	2590	2198	1684	1659	1844	42178	1209	1394	1485	1655	1727	1806	1984	2419	2775
	16H0502: Castelo Branco	51987	1894	2104	2225	2465	2418	2398	2673	3289	3863	3828	3682	3883	3742	3528	3042	2499	2229	2225	24661	982	1042	1131	1307	1279	1265	1335	1604	1872	1774	1757	1840	1748	1684	1428	1027	851	735	27326	912	1062	1094	1158	1139	1133	1338	1685	1991
	16H0505: Idanha-a-Nova	8043	224	228	298	340	327	313	306	397	462	494	475	469	537	518	490	519	672	974	3813	121	114	153	174	192	166	181	199	227	237	248	245	251	240	221	187	278	379	4230	103	114	145	166	135	147	125	198	235
	16H0506: Oleiros	5003	77	78	117	176	198	239	268	288	270	274	341	340	362	384	341	366	397	487	2338	40	37	57	82	101	131	138	152	147	142	156	165	204	193	126	155	131	181	2665	37	41	60	94	97	108	130	136	123
	16H0507: Penamacor	4755	86	89	116	163	204	260	268	231	259	281	296	328	307	262	248	273	451	633	2350	49	50	64	105	118	128	165	120	145	139	168	178	163	130	116	102	163	247	2405	37	39	52	58	86	132	103	111	114
	16H0508: Proença-a-Nova	7298	172	205	206	296	362	408	407	446	406	423	514	577	554	508	465	389	400	560	3439	88	102	93	143	158	215	227	241	192	226	260	277	287	252	205	137	144	192	3859	84	103	113	153	204	193	180	205	214
	16H0511: Vila Velha de Ródão	3144	74	69	48	55	129	161	201	174	202	219	190	203	212	209	229	180	283	306	1451	38	34	27	29	63	68	93	90	104	120	103	103	108	91	102	76	92	110	1693	36	35	21	26	66	93	108	84	98
	16I: Médio Tejo	232580	7732	8626	10193	11792	12454	12411	12202	14035	15681	16591	17089	17750	15972	14368	12530	11226	10651	11277	110136	3964	4443	5327	6121	6311	6330	6153	6964	7596	7971	8255	8585	7651	6737	5491	4490	4062	3685	122444	3768	4183	4866	5671	6143	6081	6049	7071	8085
	16I1401: Abrantes	35130	1056	1176	1543	1746	1585	1500	1550	1980	2304	2487	2621	2769	2628	2473	2213	1730	1748	2021	16777	541	617	800	947	790	799	792	1011	1139	1262	1272	1372	1260	1168	986	698	649	674	18353	515	559	743	799	795	701	758	969	1165
	16I1402: Alcanena	12809	434	511	602	633	657	613	644	821	855	918	885	930	919	891	744	628	536	588	6097	220	251	309	318	326	291	314	421	415	478	429	426	441	412	350	281	222	193	6712	214	260	293	315	331	322	330	400	440
	16I1408: Constância	4030	136	170	210	245	198	239	193	243	347	323	286	313	243	211	183	187	148	155	1856	73	86	107	122	93	99	87	100	151	145	130	151	128	99	87	86	61	51	2174	63	84	103	123	105	140	106	143	196
	16I1410: Entroncamento	21558	924	1014	1128	1233	1155	1261	1306	1512	1610	1681	1671	1602	1310	1066	930	868	695	592	10096	468	498	589	618	579	625	656	695	789	750	813	705	625	480	355	350	293	208	11462	456	516	539	615	576	636	650	817	821
	16I1411: Ferreira do Zêzere	7959	225	247	332	426	436	454	433	468	563	554	531	624	489	470	370	416	465	456	3745	115	119	176	226	227	237	212	252	269	258	262	322	226	210	161	152	174	147	4214	110	128	156	200	209	217	221	216	294
	16I1413: Mação	6267	140	142	177	226	301	350	285	323	368	387	425	482	426	386	362	390	440	657	2971	70	74	95	119	160	180	141	168	198	191	198	263	227	194	159	154	144	236	3296	70	68	82	107	141	170	144	155	170
	16I1421: Ourém	44044	1585	1707	1975	2406	2629	2618	2560	2719	3042	3186	3381	3410	2975	2463	2069	1899	1817	1603	20862	828	875	1037	1222	1328	1323	1272	1375	1490	1514	1616	1658	1422	1138	856	713	696	499	23182	757	832	938	1184	1301	1295	1288	1344	1552
	16I1417: Sardoal	3741	100	113	146	152	210	250	219	236	314	252	253	285	245	227	178	148	165	248	1796	47	57	73	71	127	140	113	123	144	120	135	140	117	109	72	49	68	91	1945	53	56	73	81	83	110	106	113	170
	16I0509: Sertã	14577	423	502	604	732	788	800	730	869	851	908	1042	1101	1001	870	779	790	767	1020	6881	221	262	286	383	402	416	345	442	386	427	489	556	501	465	363	325	283	329	7696	202	240	318	349	386	384	385	427	465
	16I1418: Tomar	36748	1123	1210	1491	1766	2043	1943	1819	1919	2314	2663	2769	2885	2668	2403	2189	1868	1853	1822	17374	580	636	786	941	1069	1025	971	993	1095	1229	1298	1409	1250	1097	961	727	703	604	19374	543	574	705	825	974	918	848	926	1219
	16I1419: Torres Novas	34933	1243	1460	1571	1724	1814	1767	1836	2234	2470	2475	2471	2546	2400	2324	1979	1738	1406	1475	16595	635	763	845	896	900	885	933	1049	1197	1231	1199	1211	1143	1080	921	730	520	457	18338	608	697	726	828	914	882	903	1185	1273
	16I0510: Vila de Rei	3323	82	83	65	124	215	240	216	225	188	218	191	257	201	169	128	172	247	302	1492	36	47	47	64	104	108	109	104	86	106	110	101	98	84	64	50	99	75	1831	46	36	18	60	111	132	107	121	102
	16I1420: Vila Nova da Barquinha	7461	261	291	349	379	423	376	411	486	455	539	563	546	467	415	406	392	364	338	3594	130	158	177	194	206	202	208	231	237	260	304	271	213	201	156	175	150	121	3867	131	133	172	185	217	174	203	255	218
	16J: Beiras e Serra da Estrela	211705	6268	6876	8050	9439	10007	10216	10452	11780	13646	14410	15360	16709	16739	14875	13082	11358	10908	11530	99936	3168	3537	4073	4866	5302	5337	5377	5915	6600	7001	7340	8066	8071	7053	5694	4666	4252	3618	111769	3100	3339	3977	4573	4705	4879	5075	5865	7046
	16J0902: Almeida	5830	114	111	114	200	270	264	261	348	313	347	431	452	498	441	419	396	458	393	2688	61	54	53	84	136	141	122	165	154	177	215	213	259	203	180	154	176	141	3142	53	57	61	116	134	123	139	183	159
	16J0501: Belmonte	6398	203	205	243	257	341	352	338	341	417	440	472	519	515	444	321	325	310	355	3050	101	107	120	127	189	193	179	176	189	217	224	241	248	225	135	135	127	117	3348	102	98	123	130	152	159	159	165	228
	16J0903: Celorico da Beira	6928	168	213	288	329	344	353	352	375	436	459	448	512	538	430	416	363	369	535	3233	87	114	145	149	190	159	187	205	222	223	217	232	270	215	169	136	152	161	3695	81	99	143	180	154	194	165	170	214
	16J0503: Covilhã	46787	1460	1653	1923	2158	2112	1926	2097	2684	3271	3463	3480	3613	3747	3533	2998	2365	2111	2193	22180	700	901	984	1111	1134	1058	1067	1297	1561	1673	1649	1777	1825	1667	1322	971	834	649	24607	760	752	939	1047	978	868	1030	1387	1710
	16J0904: Figueira de Castelo Rodrigo	5584	162	230	203	239	255	309	323	319	344	335	356	392	385	347	352	290	352	391	2671	79	120	95	122	131	172	172	158	181	174	178	194	184	161	154	120	125	151	2913	83	110	108	117	124	137	151	161	163
	16J0905: Fornos de Algodres	4528	136	120	173	201	249	289	285	275	262	342	322	347	313	261	218	247	256	232	2067	68	51	78	95	120	148	148	132	120	150	161	166	156	120	85	102	95	72	2461	68	69	95	106	129	141	137	143	142
	16J0504: Fundão	26495	794	888	1078	1257	1253	1335	1388	1494	1624	1779	1817	2027	2084	1781	1464	1432	1357	1643	12630	427	478	529	655	684	666	751	776	810	869	883	992	1004	854	643	586	527	496	13865	367	410	549	602	569	669	637	718	814
	16J0906: Gouveia	12387	322	361	422	499	613	583	634	558	709	743	866	923	979	871	931	780	783	810	5618	159	183	195	261	319	284	295	292	342	352	409	428	433	411	412	316	274	253	6769	163	178	227	238	294	299	339	266	367
	16J0907: Guarda	38969	1334	1420	1736	2017	1957	1931	1856	2403	2804	2971	3127	3264	3056	2477	2041	1686	1415	1474	18535	690	658	897	1049	1039	1049	923	1173	1355	1442	1457	1519	1465	1203	881	752	578	405	20434	644	762	839	968	918	882	933	1230	1449
	16J0908: Manteigas	3007	73	73	86	111	163	147	166	136	196	171	200	269	289	258	197	159	167	146	1414	40	34	52	56	57	78	95	71	94	84	95	140	138	124	95	59	59	43	1593	33	39	34	55	106	69	71	65	102
	16J0909: Mêda	4587	127	104	162	189	194	208	231	228	259	253	285	358	319	343	306	290	288	443	2182	64	50	79	99	109	122	147	111	122	140	141	180	163	148	128	128	106	145	2405	63	54	83	90	85	86	84	117	137
	16J0910: Pinhel	8511	200	214	307	382	393	402	403	442	485	528	568	663	603	577	566	551	538	689	3976	86	111	167	204	205	178	199	221	238	257	279	349	277	281	232	208	230	254	4535	114	103	140	178	188	224	204	221	247
	16J0911: Sabugal	10585	268	292	257	351	419	495	469	492	539	596	725	839	913	724	707	694	796	1009	4961	137	155	123	184	222	251	255	279	270	299	355	410	470	354	308	256	294	339	5624	131	137	134	167	197	244	214	213	269
	16J0912: Seia	22234	689	754	765	883	1020	1103	1149	1224	1405	1415	1652	1856	1842	1807	1589	1238	1122	721	10512	358	395	388	470	547	559	603	625	660	663	794	893	842	830	707	531	443	204	11722	331	359	377	413	473	544	546	599	745
	16J0913: Trancoso	8875	218	238	293	366	424	519	500	461	582	568	611	675	658	581	557	542	586	496	4219	111	126	168	200	220	279	234	234	282	281	283	332	337	257	243	212	232	188	4656	107	112	125	166	204	240	266	227	300
	17: Área Metropolitana de Lisboa	2863272	147669	150749	156297	150738	141877	143662	156289	190642	225591	219846	192560	182238	172990	170356	161656	125444	92487	82181	1337420	75336	76918	79955	76795	70432	69769	74718	89622	106085	103730	90524	83830	77636	75288	70948	54059	36475	25300	1525852	72333	73831	76342	73943	71445	73893	81571	101020	119506
	170: Área Metropolitana de Lisboa	2863272	147669	150749	156297	150738	141877	143662	156289	190642	225591	219846	192560	182238	172990	170356	161656	125444	92487	82181	1337420	75336	76918	79955	76795	70432	69769	74718	89622	106085	103730	90524	83830	77636	75288	70948	54059	36475	25300	1525852	72333	73831	76342	73943	71445	73893	81571	101020	119506
	1701502: Alcochete	19787	873	1106	1260	1289	1227	1076	1174	1349	1964	1718	1327	1195	924	857	834	691	476	447	9471	440	538	644	645	611	538	584	632	916	811	613	579	449	409	391	310	198	163	10316	433	568	616	644	616	538	590	717	1048
	1701503: Almada	169039	8217	8350	8744	8983	8571	8432	8598	10782	13022	12688	11177	11061	11037	10469	9777	7876	6144	5111	78693	4181	4358	4468	4590	4281	4127	4125	5026	6122	5932	5170	4942	4916	4617	4353	3355	2416	1714	90346	4036	3992	4276	4393	4290	4305	4473	5756	6900
	1701115: Amadora	184106	10022	9647	9277	8685	8611	9960	11234	12738	13371	12894	11572	11519	11324	11186	10936	8780	6460	5890	85280	5039	4863	4662	4314	4200	4877	5255	5903	6263	6183	5477	5270	5020	4879	4694	3835	2571	1975	98826	4983	4784	4615	4371	4411	5083	5979	6835	7108
	1701504: Barreiro	75147	3231	3457	3755	3874	3450	3445	3397	4300	6040	5820	4764	4694	4830	5194	5565	4459	3105	1767	34792	1635	1751	1886	1912	1763	1647	1627	1954	2850	2839	2205	2117	2101	2195	2403	1974	1316	617	40355	1596	1706	1869	1962	1687	1798	1770	2346	3190
	1701105: Cascais	213608	10367	11315	11974	11853	11793	11794	12003	13893	17796	16702	14025	13568	12533	12151	11444	8680	6469	5248	98694	5272	5895	6142	5975	5943	5835	5767	6494	8158	7700	6317	6025	5514	5106	4852	3593	2489	1617	114914	5095	5420	5832	5878	5850	5959	6236	7399	9638
	1701106: Lisboa	509515	30032	27592	27183	23141	19882	19972	24019	31362	33578	35965	30979	30568	31192	33197	33340	27706	23037	26770	233432	15501	14283	14028	12279	9820	9893	12129	15116	16117	17221	14567	13840	13472	14530	14160	11256	8359	6861	276083	14531	13309	13155	10862	10062	10079	11890	16246	17461
	1701107: Loures	213687	11327	11580	10948	10663	10616	11667	13083	14765	16245	15317	14118	13462	13010	12746	12794	9644	6669	5033	100632	5792	5853	5700	5426	5187	5493	6187	7019	7732	7257	6779	6242	5890	5648	5639	4297	2856	1635	113055	5535	5727	5248	5237	5429	6174	6896	7746	8513
	1701109: Mafra	84816	3967	4763	5314	5527	4985	4595	5057	6810	8335	7241	5427	4838	4183	3613	3334	2839	2089	1899	40827	2056	2380	2642	2804	2480	2274	2439	3125	3986	3521	2673	2357	2041	1727	1499	1287	849	687	43989	1911	2383	2672	2723	2505	2321	2618	3685	4349
	1701506: Moita	64407	3011	3379	3540	3469	3396	3392	3373	3874	4839	4813	4503	4590	4507	4226	3646	2623	1801	1425	30206	1558	1711	1848	1715	1667	1582	1623	1801	2328	2237	2105	2089	2059	1959	1656	1115	665	488	34201	1453	1668	1692	1754	1729	1810	1750	2073	2511
	1701507: Montijo	57614	3078	3332	3348	3074	3032	3072	4021	5341	5967	4409	3276	2944	2855	2771	2441	1990	1554	1109	27874	1582	1701	1780	1540	1522	1537	1969	2663	2984	2157	1604	1393	1299	1234	1103	807	592	407	29740	1496	1631	1568	1534	1510	1535	2052	2678	2983
	1701116: Odivelas	161774	9550	9242	8045	7685	7600	8423	10194	12753	13769	11758	10104	9416	9230	9562	9038	6952	4641	3812	75583	4812	4644	4128	3870	3809	4025	4592	5965	6629	5618	4723	4320	4127	4273	3875	3101	1909	1163	86191	4738	4598	3917	3815	3791	4398	5602	6788	7140
	1701110: Oeiras	177408	8411	9085	9676	9248	8331	8404	8955	11197	13903	13775	11310	10748	10578	11580	11575	8566	6211	5855	81714	4269	4610	5054	4690	4216	4040	4439	5120	6421	6360	5139	4765	4625	4796	5050	3652	2504	1964	95694	4142	4475	4622	4558	4115	4364	4516	6077	7482
	1701508: Palmela	64269	2771	3194	3742	3922	3570	3376	3356	4432	5694	5388	4261	4292	3753	3402	3244	2635	1846	1391	30587	1390	1562	1899	2049	1785	1654	1558	2121	2753	2567	2001	1981	1779	1590	1451	1167	766	514	33682	1381	1632	1843	1873	1785	1722	1798	2311	2941
	1701510: Seixal	167752	8119	8787	8973	8933	8626	8890	9589	11513	13594	13186	11614	11218	10872	10586	9270	6661	4391	2930	78884	4036	4535	4585	4599	4155	4286	4462	5309	6227	6150	5409	5203	4871	4748	4297	3001	1955	1056	88868	4083	4252	4388	4334	4471	4604	5127	6204	7367
	1701511: Sesimbra	51858	2449	2742	3125	3101	3097	2943	3064	3943	4918	4289	3328	3057	2888	2400	2321	1853	1257	1083	25097	1284	1387	1614	1596	1608	1483	1473	1861	2331	2031	1586	1439	1392	1142	1086	830	525	429	26761	1165	1355	1511	1505	1489	1460	1591	2082	2587
	1701512: Setúbal	115126	5301	5657	6687	6504	6015	5429	5560	6848	9310	9243	7749	7505	7459	7425	6929	5075	3775	2655	54139	2709	2867	3426	3290	2995	2711	2672	3272	4381	4391	3714	3492	3271	3317	3159	2189	1472	811	60987	2592	2790	3261	3214	3020	2718	2888	3576	4929
	1701111: Sintra	391402	20165	20096	22635	22814	21842	21927	21631	24115	30215	33188	32963	28248	22791	20490	18316	13545	9137	7284	184364	10317	10206	11324	11490	10876	10499	10051	11257	13708	15333	15701	13501	10677	9201	8073	6077	3690	2383	207038	9848	9890	11311	11324	10966	11428	11580	12858	16507
	1701114: Vila Franca de Xira	141957	6778	7425	8071	7973	7233	6865	7981	10627	13031	11452	10063	9315	9024	8501	6852	4869	3425	2472	67151	3463	3774	4125	4011	3514	3268	3766	4984	6179	5422	4741	4275	4133	3917	3207	2213	1343	816	74806	3315	3651	3946	3962	3719	3597	4215	5643	6852
	18: Alentejo	704558	26910	28732	31706	35242	35312	34483	36353	43536	52043	51150	49346	51472	48220	44220	39577	33962	31827	30467	337966	13689	14785	16088	18104	17953	17487	18561	21797	25703	25258	24314	25304	23244	21041	17751	13829	12488	10570	366592	13221	13947	15618	17138	17359	16996	17792	21739	26340
	181: Alentejo Litoral	93521	3531	3809	3969	4295	4120	4439	5124	6132	7092	6272	5882	6928	7154	6225	5445	4579	4419	4106	45836	1769	1925	1979	2247	2130	2228	2722	3200	3664	3229	2927	3385	3528	3127	2574	1928	1744	1530	47685	1762	1884	1990	2048	1990	2211	2402	2932	3428
	1811501: Alcácer do Sal	11659	356	434	511	569	487	528	544	665	805	744	706	838	926	884	814	623	623	602	5516	153	207	274	290	268	239	266	365	388	377	358	404	453	435	375	250	212	202	6143	203	227	237	279	219	289	278	300	417
	1811505: Grândola	14639	521	584	626	705	641	685	870	1075	1181	1102	865	1072	976	834	834	708	688	672	7668	268	292	321	379	345	366	497	626	672	628	469	576	538	427	397	314	291	262	6971	253	292	305	326	296	319	373	449	509
	1810211: Odemira	24717	946	935	1004	1107	1125	1102	1443	1584	1823	1648	1705	1829	1703	1475	1317	1225	1397	1349	12122	478	460	484	607	548	562	766	795	941	847	877	929	863	740	613	482	585	545	12595	468	475	520	500	577	540	677	789	882
	1811509: Santiago do Cacém	28791	1058	1174	1228	1289	1204	1363	1490	1896	2171	1784	1723	2140	2456	2144	1689	1472	1295	1215	13902	543	618	603	667	621	645	755	965	1126	900	837	989	1158	1084	822	633	509	427	14889	515	556	625	622	583	718	735	931	1045
	1811513: Sines	13715	650	682	600	625	663	761	777	912	1112	994	883	1049	1093	888	791	551	416	268	6628	327	348	297	304	348	416	438	449	537	477	386	487	516	441	367	249	147	94	7087	323	334	303	321	315	345	339	463	575
	184: Baixo Alentejo	116332	4803	5010	5309	5725	5810	6047	6178	7056	8142	8065	8466	8640	8053	7229	6315	5537	5168	4779	56283	2480	2602	2664	2935	2949	3079	3206	3532	4116	4126	4311	4386	3975	3527	2803	2227	1902	1463	60049	2323	2408	2645	2790	2861	2968	2972	3524	4026
	1840201: Aljustrel	8247	354	351	300	323	387	406	384	465	512	532	594	629	706	635	521	443	347	358	4009	190	176	152	155	195	201	202	260	265	276	307	314	352	334	226	188	114	102	4238	164	175	148	168	192	205	182	205	247
	1840202: Almodôvar	6725	255	235	296	291	332	315	377	417	444	403	498	463	445	414	443	396	373	328	3217	122	118	137	146	165	169	195	188	217	216	257	218	210	200	210	172	156	121	3508	133	117	159	145	167	146	182	229	227
	1840203: Alvito	2477	93	103	83	104	130	154	185	179	188	166	171	169	192	145	110	105	111	89	1187	52	50	45	57	62	69	84	86	86	89	97	65	106	70	55	37	44	33	1290	41	53	38	47	68	85	101	93	102
	1840204: Barrancos	1634	67	73	79	72	69	65	99	109	126	143	166	116	75	90	65	65	94	61	803	36	42	49	41	34	31	36	51	72	74	86	68	41	45	23	20	37	17	831	31	31	30	31	35	34	63	58	54
	1840205: Beja	33579	1620	1701	1751	1776	1607	1576	1683	2111	2609	2493	2416	2466	2228	2005	1840	1386	1272	1039	16375	834	891	881	963	828	834	919	1047	1333	1246	1197	1193	1064	946	834	566	456	343	17204	786	810	870	813	779	742	764	1064	1276
	1840206: Castro Verde	6949	264	267	289	369	428	398	425	432	516	483	503	513	473	437	347	303	275	227	3392	136	144	145	173	215	199	238	223	242	264	254	266	239	220	159	112	110	53	3557	128	123	144	196	213	199	187	209	274
	1840207: Cuba	4595	172	204	242	237	252	277	287	346	345	277	340	322	267	255	233	206	190	143	2215	88	114	121	119	114	139	143	168	175	131	154	176	136	110	100	94	62	71	2380	84	90	121	118	138	138	144	178	170
	1840208: Ferreira do Alentejo	7845	319	321	343	316	403	425	435	487	615	514	521	605	552	515	414	372	343	345	3774	161	171	160	169	190	214	214	259	324	274	255	315	269	239	179	156	129	96	4071	158	150	183	147	213	211	221	228	291
	1840209: Mértola	6142	161	187	198	229	223	266	275	291	334	428	456	474	429	400	390	378	423	600	2928	78	105	105	114	121	153	151	155	183	253	228	242	209	191	175	146	136	183	3214	83	82	93	115	102	113	124	136	151
	1840210: Moura	13718	636	671	716	828	736	738	720	754	911	881	1018	1021	947	817	656	665	542	461	6603	341	318	377	415	378	362	364	338	436	426	568	544	484	417	276	262	176	121	7115	295	353	339	413	358	376	356	416	475
	1840212: Ourique	4607	140	156	153	187	215	221	240	248	324	347	353	340	304	313	287	284	268	227	2208	67	86	70	86	102	116	118	115	159	182	190	191	147	154	126	107	117	75	2399	73	70	83	101	113	105	122	133	165
	1840213: Serpa	14304	486	497	565	689	731	869	714	862	861	1010	1091	1136	1087	903	761	719	697	626	6965	250	257	284	358	382	426	370	460	434	509	566	588	550	458	330	280	284	179	7339	236	240	281	331	349	443	344	402	427
	1840214: Vidigueira	5510	236	244	294	304	297	337	354	355	357	388	339	386	348	300	248	215	233	275	2607	125	130	138	139	163	166	172	182	190	186	152	206	168	143	110	87	81	69	2903	111	114	156	165	134	171	182	173	167
	185: Lezíria do Tejo	237868	9023	9879	11589	12879	12409	11662	12203	15058	18354	18273	16717	16621	15581	14521	13500	11512	9598	8489	113841	4605	5039	5886	6664	6296	5896	6242	7478	8979	9017	8097	7973	7373	6767	6079	4829	3825	2796	124027	4418	4840	5703	6215	6113	5766	5961	7580	9375
	1851403: Almeirim	22546	847	977	1187	1269	1107	1050	1102	1398	1891	1747	1567	1485	1409	1342	1353	1106	866	843	10530	443	497	567	666	561	489	538	661	892	841	748	708	619	596	633	454	356	261	12016	404	480	620	603	546	561	564	737	999
	1851404: Alpiarça	7059	249	269	386	380	379	300	332	402	540	461	470	463	457	515	486	363	333	274	3426	128	139	222	206	197	158	178	198	261	237	216	209	232	237	231	162	128	87	3633	121	130	164	174	182	142	154	204	279
	1851103: Azambuja	22716	863	920	1103	1146	1123	1104	1318	1742	2015	1809	1644	1510	1440	1322	1171	1070	798	618	12087	439	512	592	581	576	597	787	1056	1171	1066	916	822	724	667	542	492	326	221	10629	424	408	511	565	547	507	531	686	844
	1851405: Benavente	30602	1306	1536	1809	1924	1829	1808	1879	2235	2714	2468	2007	1933	1650	1468	1376	1141	876	643	14629	669	778	914	991	944	861	949	1077	1247	1151	984	933	763	682	601	516	356	213	15973	637	758	895	933	885	947	930	1158	1467
	1851406: Cartaxo	23843	896	974	1157	1293	1314	1229	1277	1569	1847	1927	1668	1700	1566	1415	1376	1142	861	632	11317	460	467	590	638	640	622	651	722	925	898	800	797	757	655	637	509	359	190	12526	436	507	567	655	674	607	626	847	922
	1851407: Chamusca	9197	270	324	367	412	367	353	474	521	592	653	623	743	689	629	583	553	465	579	4390	134	170	184	212	201	185	254	243	291	348	314	364	331	287	261	221	186	204	4807	136	154	183	200	166	168	220	278	301
	1851409: Coruche	17471	557	564	693	851	757	727	670	779	1127	1205	1230	1294	1423	1294	1090	1095	1096	1019	8201	274	293	367	474	362	385	316	402	537	602	549	619	685	628	491	448	430	339	9270	283	271	326	377	395	342	354	377	590
	1851412: Golegã	5339	208	188	220	243	288	284	317	319	373	358	369	376	362	356	299	281	243	255	2442	105	81	110	109	139	158	154	135	172	170	179	156	201	157	133	111	84	88	2897	103	107	110	134	149	126	163	184	201
	1851414: Rio Maior	20379	875	830	972	1103	1104	1025	1044	1251	1516	1577	1492	1507	1304	1251	1144	941	795	648	9722	437	413	470	602	576	516	542	625	741	762	697	734	578	569	499	395	331	235	10657	438	417	502	501	528	509	502	626	775
	1851415: Salvaterra de Magos	21295	748	852	975	1175	1239	1125	1051	1334	1626	1688	1509	1477	1409	1275	1181	1060	799	772	10050	367	438	484	577	612	558	520	636	790	856	703	700	648	602	555	430	298	276	11245	381	414	491	598	627	567	531	698	836
	1851416: Santarém	57421	2204	2445	2720	3083	2902	2657	2739	3508	4113	4380	4138	4133	3872	3654	3441	2760	2466	2206	27047	1149	1251	1386	1608	1488	1367	1353	1723	1952	2086	1991	1931	1835	1687	1496	1091	971	682	30374	1055	1194	1334	1475	1414	1290	1386	1785	2161
	186: Alto Alentejo	104538	3686	3940	4299	4996	5357	5102	5177	6100	7345	7404	7318	7849	7259	6553	5952	5145	5431	5625	49532	1810	2031	2207	2514	2632	2658	2625	2972	3611	3600	3583	3828	3499	3076	2613	2019	2193	2061	55006	1876	1909	2092	2482	2725	2444	2552	3128	3734
	1861201: Alter do Chão	3165	109	123	122	132	148	185	166	212	199	221	192	241	220	201	163	136	208	187	1504	45	57	51	59	70	100	84	98	93	126	103	102	109	95	78	55	93	86	1661	64	66	71	73	78	85	82	114	106
	1861202: Arronches	2820	97	72	78	95	149	185	147	199	191	219	218	180	165	155	142	162	187	179	1315	52	34	46	49	67	95	76	100	94	93	103	85	86	78	57	48	79	73	1505	45	38	32	46	82	90	71	99	97
	1861203: Avis	4247	143	139	128	164	214	267	239	192	298	263	312	314	304	315	225	206	251	273	2005	73	67	61	77	87	129	107	106	155	136	153	164	154	132	103	85	108	108	2242	70	72	67	87	127	138	132	86	143
	1861204: Campo Maior	7874	302	404	400	435	434	424	445	550	588	595	550	489	466	471	364	351	279	327	3785	146	197	210	227	217	218	241	280	282	299	261	247	222	209	163	148	113	105	4089	156	207	190	208	217	206	204	270	306
	1861205: Castelo de Vide	2919	102	84	93	117	160	128	150	145	189	231	241	211	195	204	173	179	147	170	1366	49	43	58	71	86	69	67	68	94	101	102	100	91	99	78	68	57	65	1553	53	41	35	46	74	59	83	77	95
	1861206: Crato	3129	97	105	95	98	146	125	131	179	205	227	207	226	228	229	258	163	182	228	1453	50	52	64	59	72	62	52	70	104	112	106	110	113	108	115	67	59	78	1676	47	53	31	39	74	63	79	109	101
	1861207: Elvas	20528	751	882	929	1132	1153	1098	1134	1229	1415	1479	1486	1614	1460	1057	1145	902	852	810	9705	385	454	486	560	588	551	559	588	696	704	705	776	680	495	481	356	343	298	10823	366	428	443	572	565	547	575	641	719
	1861208: Fronteira	2974	84	88	152	135	126	171	153	161	205	181	202	238	210	213	182	149	156	168	1336	40	50	81	63	43	84	81	62	80	73	99	114	120	94	84	47	65	56	1638	44	38	71	72	83	87	72	99	125
	1861209: Gavião	3263	79	90	100	90	147	164	100	136	215	265	245	249	230	189	186	222	263	293	1540	41	42	62	55	73	78	44	83	107	141	135	123	107	99	68	84	102	96	1723	38	48	38	35	74	86	56	53	108
	1861210: Marvão	3005	83	98	89	134	124	177	120	176	177	218	212	228	210	198	185	142	197	237	1460	36	54	43	68	68	92	60	91	88	114	113	119	111	95	83	57	81	87	1545	47	44	46	66	56	85	60	85	89
	1861211: Monforte	2975	122	137	142	167	181	159	152	183	219	204	189	233	156	139	115	117	192	168	1355	62	72	75	82	72	68	70	83	96	102	90	112	65	67	48	44	77	70	1620	60	65	67	85	109	91	82	100	123
	1861212: Nisa	6061	143	183	195	249	300	268	252	276	423	407	425	428	402	405	389	355	483	478	2870	75	94	111	118	143	133	141	126	219	203	229	217	204	199	166	133	191	168	3191	68	89	84	131	157	135	111	150	204
	1861213: Ponte de Sor	14994	541	534	618	747	756	721	752	837	1003	1042	1078	1237	1103	939	800	716	739	831	7139	249	291	318	363	380	410	381	401	490	490	542	617	560	454	360	276	256	301	7855	292	243	300	384	376	311	371	436	513
	1861214: Portalegre	22172	876	875	987	1079	1069	841	1074	1383	1664	1545	1461	1658	1618	1577	1351	1137	993	984	10605	435	457	463	533	544	472	555	697	834	753	687	780	752	725	620	486	445	367	11567	441	418	524	546	525	369	519	686	830
	1861215: Sousel	4412	157	126	171	222	250	189	162	242	354	307	300	303	292	261	274	208	302	292	2094	72	67	78	130	122	97	107	119	179	153	155	162	125	127	109	65	124	103	2318	85	59	93	92	128	92	55	123	175
	187: Alentejo Central	152299	5867	6094	6540	7347	7616	7233	7671	9190	11110	11136	10963	11434	10173	9692	8365	7189	7211	7468	72474	3025	3188	3352	3744	3946	3626	3766	4615	5333	5286	5396	5732	4869	4544	3682	2826	2824	2720	79825	2842	2906	3188	3603	3670	3607	3905	4575	5777
	1870701: Alandroal	4992	150	167	198	189	228	210	217	254	346	363	377	411	347	307	256	296	299	377	2400	64	79	103	99	111	122	116	142	165	203	193	218	178	128	114	123	109	133	2592	86	88	95	90	117	88	101	112	181
	1870702: Arraiolos	6928	222	261	255	324	354	378	361	461	492	514	446	520	391	435	384	283	367	480	3347	119	135	131	179	180	207	180	237	254	240	229	262	179	224	166	109	158	158	3581	103	126	124	145	174	171	181	224	238
	1870703: Borba	6736	233	247	260	296	303	300	351	392	470	503	513	536	420	430	375	279	436	392	3252	110	122	123	139	161	152	177	191	223	245	290	286	209	205	173	93	200	153	3484	123	125	137	157	142	148	174	201	247
	1870704: Estremoz	12728	477	457	467	529	567	647	643	684	826	866	998	991	814	789	613	697	786	877	6028	257	239	253	280	298	308	321	368	392	404	457	506	374	386	270	244	303	368	6700	220	218	214	249	269	339	322	316	434
	1870705: Évora	52428	2292	2335	2543	2607	2691	2370	2651	3269	4175	3828	3760	3953	3588	3569	2852	2176	1966	1803	24549	1202	1243	1275	1325	1379	1135	1242	1607	1981	1746	1768	1871	1630	1635	1255	906	735	614	27879	1090	1092	1268	1282	1312	1235	1409	1662	2194
	1870706: Montemor-o-Novo	15647	532	534	589	691	711	721	748	942	1067	1140	1044	1150	1117	991	953	868	878	971	7490	283	267	313	357	353	379	374	470	548	533	524	585	537	473	428	335	336	395	8157	249	267	276	334	358	342	374	472	519
	1870707: Mora	4138	126	130	159	154	188	186	167	229	245	258	278	315	345	336	275	252	238	257	1965	71	68	80	75	112	95	90	106	122	120	133	161	162	177	133	93	84	83	2173	55	62	79	79	76	91	77	123	123
	1870708: Mourão	2450	105	108	107	147	148	142	126	116	129	194	220	190	178	139	108	80	104	109	1220	52	59	53	84	73	63	51	52	55	114	127	114	94	75	49	35	44	26	1230	53	49	54	63	75	79	75	64	74
	1870709: Portel	5828	207	193	258	305	277	260	268	342	428	418	432	463	364	336	358	283	331	305	2870	104	113	129	137	158	143	147	182	222	200	233	243	208	147	144	120	128	112	2958	103	80	129	168	119	117	121	160	206
	1870710: Redondo	6353	237	273	244	343	336	321	357	439	477	469	430	450	373	349	325	288	288	354	3021	105	137	126	161	191	148	156	219	238	230	229	242	181	153	148	105	120	132	3332	132	136	118	182	145	173	201	220	239
	1870711: Reguengos de Monsaraz	10015	393	398	437	564	542	495	522	598	729	750	695	705	684	602	511	455	462	473	4890	202	227	235	300	291	265	265	289	364	376	358	373	339	292	224	166	184	140	5125	191	171	202	264	251	230	257	309	365
	1870712: Vendas Novas	11255	413	470	493	567	597	565	540	664	840	888	771	666	648	677	768	655	501	532	5264	216	226	259	290	279	273	253	348	366	420	371	335	323	290	326	286	213	190	5991	197	244	234	277	318	292	287	316	474
	1870713: Viana do Alentejo	5145	225	231	224	263	289	269	359	342	387	389	342	375	338	245	208	235	210	214	2486	115	113	113	135	172	146	193	183	167	182	168	188	170	117	91	82	74	77	2659	110	118	111	128	117	123	166	159	220
	1870714: Vila Viçosa	7656	255	290	306	368	385	369	361	458	499	556	657	709	566	487	379	342	345	324	3692	125	160	159	183	188	190	201	221	236	273	316	348	285	242	161	129	136	139	3964	130	130	147	185	197	179	160	237	263
	15: Algarve	438406	21195	20768	23588	23193	22428	21925	22934	29279	35045	33741	30834	29696	27727	25429	22645	18387	15005	14587	208963	10746	10594	11975	11891	11363	10940	11263	13973	16814	15994	14678	13926	13189	11952	10404	8090	6045	5126	229443	10449	10174	11613	11302	11065	10985	11671	15306	18231
	150: Algarve	438406	21195	20768	23588	23193	22428	21925	22934	29279	35045	33741	30834	29696	27727	25429	22645	18387	15005	14587	208963	10746	10594	11975	11891	11363	10940	11263	13973	16814	15994	14678	13926	13189	11952	10404	8090	6045	5126	229443	10449	10174	11613	11302	11065	10985	11671	15306	18231
	1500801: Albufeira	41528	2367	2166	2439	2226	2204	2249	2244	2937	3505	3419	3165	2999	2556	2067	1717	1425	985	858	19971	1196	1125	1285	1114	1139	1169	1092	1366	1702	1627	1484	1385	1205	959	806	632	410	275	21557	1171	1041	1154	1112	1065	1080	1152	1571	1803
	1500802: Alcoutim	2159	57	50	49	59	79	80	63	75	105	109	156	146	132	191	188	163	190	267	1024	28	26	23	18	46	42	33	31	53	62	88	83	56	97	83	65	86	104	1135	29	24	26	41	33	38	30	44	52
	1500803: Aljezur	5594	235	205	270	275	226	230	250	324	348	368	351	415	380	316	336	335	320	410	2693	121	98	137	129	96	114	112	170	188	182	165	200	211	160	154	148	136	172	2901	114	107	133	146	130	116	138	154	160
	1500804: Castro Marim	6237	242	202	260	287	349	358	352	331	409	489	495	385	363	370	345	334	322	344	3017	122	91	128	144	176	197	167	169	209	241	237	187	173	189	155	146	136	150	3220	120	111	132	143	173	161	185	162	200
	1500805: Faro	61015	3278	3013	3234	3071	2919	2577	2832	4246	5201	4795	4187	4151	4040	3847	3364	2604	2055	1601	28963	1660	1563	1660	1661	1472	1354	1372	2022	2472	2270	1934	1932	1839	1739	1526	1178	794	515	32052	1618	1450	1574	1410	1447	1223	1460	2224	2729
	1500806: Lagoa	22762	1080	998	1214	1260	1292	1169	1305	1386	1761	1773	1626	1595	1483	1314	1168	919	749	670	10958	534	551	624	646	653	558	648	671	805	838	792	754	751	636	551	433	310	203	11804	546	447	590	614	639	611	657	715	956
	1500807: Lagos	30374	1315	1387	1702	1727	1794	1677	1579	1914	2272	2364	2162	2066	1908	1744	1434	1247	1053	1029	14346	664	701	870	874	872	805	807	902	1079	1097	1062	971	855	819	684	509	394	381	16028	651	686	832	853	922	872	772	1012	1193
	1500808: Loulé	68697	3349	3231	3742	3605	3570	3526	3750	4689	5360	5234	4915	4697	4400	3890	3350	2780	2358	2251	32709	1668	1650	1831	1844	1878	1828	1833	2234	2611	2458	2279	2154	2130	1838	1517	1194	947	815	35988	1681	1581	1911	1761	1692	1698	1917	2455	2749
	1500809: Monchique	5077	173	157	174	151	186	196	227	232	267	315	405	376	413	353	384	321	355	392	2443	88	80	96	66	89	93	88	116	140	157	210	182	221	181	189	141	160	146	2634	85	77	78	85	97	103	139	116	127
	1500810: Olhão	44405	2078	2245	2492	2575	2303	2259	2363	3238	3825	3537	3021	2757	2649	2455	2309	1689	1342	1268	21076	1085	1148	1318	1316	1148	1060	1133	1485	1825	1668	1421	1292	1259	1126	1046	772	518	456	23329	993	1097	1174	1259	1155	1199	1230	1753	2000
	1500811: Portimão	55483	2917	2923	3252	3171	2863	2798	3036	3731	4617	4363	3741	3557	3307	3182	2927	2116	1582	1400	26212	1510	1441	1619	1639	1435	1414	1518	1754	2171	2034	1773	1616	1507	1433	1335	951	623	439	29271	1407	1482	1633	1532	1428	1384	1518	1977	2446
	1500812: São Brás de Alportel	10416	474	444	523	554	553	527	495	646	840	833	844	731	616	596	468	467	404	401	5062	245	256	271	287	285	280	271	321	388	405	422	346	292	282	194	194	173	150	5354	229	188	252	267	268	247	224	325	452
	1500813: Silves	36226	1563	1648	1824	1808	1751	1840	1892	2465	2944	2604	2459	2500	2289	2137	1869	1610	1423	1600	17715	793	843	878	950	916	892	979	1285	1483	1287	1213	1242	1130	1114	861	676	584	589	18511	770	805	946	858	835	948	913	1180	1461
	1500814: Tavira	24530	1000	1008	1202	1179	1146	1166	1250	1573	1753	1773	1723	1658	1596	1493	1415	1252	1066	1277	11563	510	504	614	580	565	571	595	713	824	832	830	797	779	691	659	535	475	489	12967	490	504	588	599	581	595	655	860	929
	1500815: Vila do Bispo	5154	229	199	201	243	241	298	269	290	380	345	367	399	310	302	302	314	232	233	2492	115	93	107	117	138	126	122	155	185	166	197	203	154	143	130	150	100	91	2662	114	106	94	126	103	172	147	135	195
	1500816: Vila Real de Santo António	18749	838	892	1010	1002	952	975	1027	1202	1458	1420	1217	1264	1285	1172	1069	811	569	586	8719	407	424	514	506	455	437	493	579	679	670	571	582	627	545	514	366	199	151	10030	431	468	496	496	497	538	534	623	779
	2: Região Autónoma dos Açores	242796	11060	12487	13760	14911	15922	16898	17268	18430	19914	18194	16774	16932	13969	11820	8797	6600	4866	4194	117884	5742	6366	6970	7591	8035	8421	8772	9141	9812	8891	8176	8082	6694	5714	3806	2658	1745	1268	124912	5318	6121	6790	7320	7887	8477	8496	9289	10102
	20: Região Autónoma dos Açores	242796	11060	12487	13760	14911	15922	16898	17268	18430	19914	18194	16774	16932	13969	11820	8797	6600	4866	4194	117884	5742	6366	6970	7591	8035	8421	8772	9141	9812	8891	8176	8082	6694	5714	3806	2658	1745	1268	124912	5318	6121	6790	7320	7887	8477	8496	9289	10102
	200: Região Autónoma dos Açores	242796	11060	12487	13760	14911	15922	16898	17268	18430	19914	18194	16774	16932	13969	11820	8797	6600	4866	4194	117884	5742	6366	6970	7591	8035	8421	8772	9141	9812	8891	8176	8082	6694	5714	3806	2658	1745	1268	124912	5318	6121	6790	7320	7887	8477	8496	9289	10102
	2004301: Angra do Heroísmo	33807	1410	1602	1758	2041	2062	2100	2274	2417	2586	2498	2343	2522	2190	2006	1473	1122	768	635	16159	702	794	874	1030	1036	983	1146	1235	1297	1173	1104	1195	1052	971	671	454	282	160	17648	708	808	884	1011	1026	1117	1128	1182	1289
	2004501: Calheta	3184	113	119	179	184	170	185	165	193	218	230	202	239	211	215	159	141	139	122	1575	62	66	95	94	93	91	91	100	126	105	95	125	88	105	68	61	50	60	1609	51	53	84	90	77	94	74	93	92
	2004901: Corvo	464	8	27	30	16	13	18	29	35	68	30	49	30	25	22	21	11	13	19	264	6	10	14	9	9	10	10	23	47	22	26	24	13	11	10	6	6	8	200	2	17	16	7	4	8	19	12	21
	2004701: Horta	14521	584	678	743	807	806	926	931	1035	1229	1152	1126	1038	868	818	658	468	352	302	7043	319	352	381	423	405	455	451	503	588	564	574	506	422	406	265	189	127	113	7478	265	326	362	384	401	471	480	532	641
	2004201: Lagoa	14721	686	854	931	1028	1088	1087	1089	1057	1214	1182	1006	990	693	536	458	349	238	235	7188	362	459	469	490	527	548	567	514	611	561	499	471	322	279	204	139	77	89	7533	324	395	462	538	561	539	522	543	603
	2004801: Lajes das Flores	1463	50	43	78	73	85	89	109	96	119	116	103	123	76	88	53	62	46	54	784	26	25	47	41	41	65	65	45	66	61	61	77	34	36	24	33	17	20	679	24	18	31	32	44	24	44	51	53
	2004601: Lajes do Pico	4490	151	189	193	206	230	279	291	263	353	317	317	337	285	304	231	223	159	162	2140	82	103	89	102	113	135	149	108	155	160	155	169	154	152	95	89	78	52	2350	69	86	104	104	117	144	142	155	198
	2004602: Madalena	5895	293	279	259	300	350	382	417	410	466	447	407	411	342	334	256	173	190	179	2793	143	134	126	147	178	149	205	192	239	233	202	221	156	167	99	69	74	59	3102	150	145	133	153	172	233	212	218	227
	2004202: Nordeste	4862	176	213	259	299	314	346	305	298	365	368	389	362	295	246	180	124	161	162	2396	96	107	125	156	152	187	165	146	180	196	194	181	148	138	79	41	48	57	2466	80	106	134	143	162	159	140	152	185
	2004203: Ponta Delgada	67935	3240	3592	3886	4162	4586	4625	4736	5407	5862	5290	4670	4669	3906	3108	2435	1726	1133	902	32738	1673	1798	1981	2146	2284	2366	2471	2656	2830	2597	2232	2106	1820	1432	1032	705	390	219	35197	1567	1794	1905	2016	2302	2259	2265	2751	3032
	2004204: Povoação	5927	230	267	310	370	448	383	413	366	442	472	459	475	318	293	212	191	144	134	2811	111	141	151	194	213	198	184	176	198	226	219	233	174	133	86	78	50	46	3116	119	126	159	176	235	185	229	190	244
	2004205: Ribeira Grande	32811	1927	2147	2437	2485	2491	2544	2560	2821	2828	2264	1942	1897	1506	1163	689	512	345	253	16329	1012	1087	1218	1285	1324	1270	1288	1480	1414	1136	946	891	734	585	287	177	124	71	16482	915	1060	1219	1200	1167	1274	1272	1341	1414
	2004401: Santa Cruz da Graciosa	4208	184	200	167	221	240	298	312	299	322	295	261	314	255	228	180	163	124	145	2043	97	109	105	108	137	138	162	140	159	139	134	148	126	108	80	69	38	46	2165	87	91	62	113	103	160	150	159	163
	2004802: Santa Cruz das Flores	2165	87	84	103	104	110	122	149	202	181	174	147	156	142	125	98	74	56	51	1041	42	38	49	47	59	56	70	98	91	98	60	77	71	58	47	37	20	23	1124	45	46	54	57	51	66	79	104	90
	2004603: São Roque do Pico	3266	133	163	146	139	165	232	216	196	230	257	274	250	223	199	141	93	96	113	1607	66	82	85	67	74	135	100	76	120	141	144	128	117	106	67	39	24	36	1659	67	81	61	72	91	97	116	120	110
	2004502: Velas	5093	188	199	212	261	289	345	362	406	438	392	388	372	323	278	208	166	153	113	2520	98	123	119	133	149	178	181	216	229	192	196	170	148	134	88	77	61	28	2573	90	76	93	128	140	167	181	190	209
	2004302: Vila da Praia da Vitória	21317	883	1000	1094	1172	1310	1596	1680	1696	1651	1457	1474	1633	1358	1133	789	619	436	336	10357	461	516	564	592	640	790	867	825	800	670	732	833	653	541	363	243	173	94	10960	422	484	530	580	670	806	813	871	851
	2004101: Vila do Porto	5616	241	246	301	339	377	454	432	411	461	406	408	367	333	274	212	135	96	123	2659	121	122	141	162	194	217	217	200	250	203	190	168	158	115	92	48	26	35	2957	120	124	160	177	183	237	215	211	211
	2004206: Vila Franca do Campo	11051	476	585	674	704	788	887	798	822	881	847	809	747	620	450	344	248	217	154	5437	263	300	337	365	407	450	383	408	412	414	413	359	304	237	149	104	80	52	5614	213	285	337	339	381	437	415	414	469
	3: Região Autónoma da Madeira	254254	9669	10426	13236	15863	15758	15890	15840	17779	20765	20747	19907	19472	15725	13408	10490	8216	6170	4893	118669	4911	5314	6846	8046	8265	8113	8111	8768	10051	9785	9151	8658	6814	5902	4157	2768	1805	1204	135585	4758	5112	6390	7817	7493	7777	7729	9011	10714
	30: Região Autónoma da Madeira	254254	9669	10426	13236	15863	15758	15890	15840	17779	20765	20747	19907	19472	15725	13408	10490	8216	6170	4893	118669	4911	5314	6846	8046	8265	8113	8111	8768	10051	9785	9151	8658	6814	5902	4157	2768	1805	1204	135585	4758	5112	6390	7817	7493	7777	7729	9011	10714
	300: Região Autónoma da Madeira	254254	9669	10426	13236	15863	15758	15890	15840	17779	20765	20747	19907	19472	15725	13408	10490	8216	6170	4893	118669	4911	5314	6846	8046	8265	8113	8111	8768	10051	9785	9151	8658	6814	5902	4157	2768	1805	1204	135585	4758	5112	6390	7817	7493	7777	7729	9011	10714
	3003101: Calheta	10867	339	382	546	605	660	662	643	704	815	839	852	766	660	576	497	507	399	415	4942	180	196	268	308	376	326	341	352	430	411	387	329	272	242	172	141	99	112	5925	159	186	278	297	284	336	302	352	385
	3003102: Câmara de Lobos	33675	1496	1617	2105	2542	2572	2586	2262	2326	2679	2721	2526	2391	1637	1396	1059	834	545	381	15972	779	820	1086	1321	1313	1287	1158	1147	1320	1285	1193	1037	677	616	415	266	145	107	17703	717	797	1019	1221	1259	1299	1104	1179	1359
	3003103: Funchal	104024	3899	4011	4882	5943	5892	6076	6344	6912	7769	8289	8219	8514	7352	6382	5086	3643	2821	1990	47826	1960	2030	2520	2969	3133	3063	3227	3373	3606	3773	3726	3779	3160	2748	2061	1303	936	459	56198	1939	1981	2362	2974	2759	3013	3117	3539	4163
	3003104: Machico	19981	645	709	926	1224	1308	1216	1127	1244	1532	1723	1721	1671	1430	1197	860	662	455	331	9588	330	358	475	627	689	663	585	654	785	872	785	781	664	557	338	229	145	51	10393	315	351	451	597	619	553	542	590	747
	3003105: Ponta do Sol	8593	284	327	457	599	657	626	526	492	762	713	690	644	438	319	283	347	208	221	3901	132	153	225	302	320	347	259	231	373	335	302	306	185	148	102	99	32	50	4692	152	174	232	297	337	279	267	261	389
	3003106: Porto Moniz	2342	64	84	99	125	140	161	173	138	165	156	162	151	138	143	130	95	98	120	977	40	43	51	60	65	84	79	82	67	72	77	57	44	48	37	27	19	25	1365	24	41	48	65	75	77	94	56	98
	3003201: Porto Santo	5202	172	239	256	267	298	387	397	453	461	420	387	459	297	240	157	134	110	68	2539	81	131	132	147	157	207	210	223	223	193	171	223	148	118	64	56	29	26	2663	91	108	124	120	141	180	187	230	238
	3003107: Ribeira Brava	12435	457	493	677	923	925	792	666	818	1009	1034	963	838	683	648	500	411	311	287	5627	228	257	361	444	472	409	337	435	492	487	431	336	293	271	152	108	50	64	6808	229	236	316	479	453	383	329	383	517
	3003108: Santa Cruz	45281	1968	2236	2809	3004	2572	2672	2976	3986	4768	4069	3530	3076	2284	1817	1301	974	716	523	21901	1006	1153	1476	1543	1331	1367	1502	1932	2352	1985	1686	1397	1020	853	583	356	216	143	23380	962	1083	1333	1461	1241	1305	1474	2054	2416
	3003109: Santana	6711	205	189	261	360	415	362	376	381	455	444	514	599	477	418	353	343	282	277	3039	114	95	132	189	235	182	224	182	206	217	232	260	215	197	128	90	69	72	3672	91	94	129	171	180	180	152	199	249
	3003110: São Vicente	5143	140	139	218	271	319	350	350	325	350	339	343	363	329	272	264	266	225	280	2357	61	78	120	136	174	178	189	157	197	155	161	153	136	104	105	93	65	95	2786	79	61	98	135	145	172	161	168	153
População residente (N.º) por Local de residência (NUTS - 2013), Sexo e Grupo etário - Anual - INE, Estimativas anuais da população residente
Nota(s):
(1) A partir de 1 de janeiro de 2015 entrou em vigor uma nova versão das NUTS (NUTS 2013). Ao nível da NUTS II ocorreu apenas uma alteração de designação em "Lisboa" que passou a ser designada por "Área Metropolitana de Lisboa".
(2) Série Estimativas Provisórias Anuais da População Residente, segundo a divisão administrativa correspondente à Carta Administrativa Oficial de Portugal 2013 (CAOP2013) e a nova versão das NUTS (NUTS 2013) em vigor a partir de 1 de janeiro de 2015.
Última atualização destes dados: 15 de junho de 2020
Metainformação associada ao quadro
População residente (N.º)
Designação	População residente (N.º) por Local de residência (NUTS - 2013), Sexo e Grupo etário - Anual
Periodicidade	Anual
Fonte	INE, Estimativas anuais da população residente
Primeiro período disponível	2011
Último período disponível	2019
Dimensões
Dimensão 1	Período de referência dos dados
Dimensão 2	Local de residência (NUTS - 2013)
Dimensão 3	Sexo
Dimensão 4	Grupo etário
Conceitos
GRUPO ETÁRIO	Intervalo de idade, em anos, no qual o indivíduo se enquadra, de acordo com o momento de referência
POPULAÇÃO RESIDENTE	Conjunto de pessoas que, independentemente de estarem presentes ou ausentes num determinado alojamento no momento de observação, viveram no seu local de residência habitual por um período contínuo de, pelo menos, 12 meses anteriores ao momento de observação, ou que chegaram ao seu local de residência habitual durante o período correspondente aos 12 meses anteriores ao momento de observação, com a…
PERÍODO DE REFERÊNCIA	Período de tempo a que a informação se refere e que pode ser um dia específico ou um intervalo de tempo (mês, ano fiscal, ano civil, entre outros).
Definição
Fórmula	Valor estimado (Dem.)
Unidade de Medida (símbolo)	Número (N.º)
Potência de 10	0
Data da última atualização	15-Jun-2020
[truncated: 9 more columns]
