# Supplementary material for: Beyond comorbidities, sex and age have no effect on COVID-19 health care demand
Source: Sci Rep. 2022 May 5;12:7356. doi: 10.1038/s41598-022-11376-5 (PMC9069423; doi:10.1038/s41598-022-11376-5)
Supplement: Supplementary file 2 — Supplementary Information 2. [file 41598_2022_11376_MOESM2_ESM.zip › Supplementary_materials_2_data_sources/monthly_hospitalizations_per_hospital_including_location/monthly_hospitalisations_2020.csv]

Período	Região	Instituição	Localização Geográfica	Tipo de Especialidade	Doentes Saídos	Dias de Internamento
2020-01	Região de Saúde do Centro	Centro Hospitalar do Baixo Vouga, EPE	40.6362453,-8.6543716	Especialidade Cirurgica	798	4123
2020-01	Região de Saúde do Centro	Hospital Dr. Francisco Zagalo	40.8571967,-8.6318023	Especialidade Cirurgica	36	120
2020-01	Região de Saúde do Centro	Unidade Local de Saúde da Guarda, EPE	40.5309916,-7.2734793	Especialidade Cirurgica	289	2162
2020-01	Região de Saúde LVT	Centro Hospitalar Universitário Lisboa Central, EPE	38.7166948,-9.1371248	Especialidade Cirurgica	2010	10679
2020-01	Região de Saúde LVT	Centro Hospitalar Médio Tejo, EPE	39.478072,-8.5404429	Especialidade Cirurgica	565	3818
2020-01	Região de Saúde LVT	Hospital Professor Doutor Fernando Fonseca, EPE	38.7422257,-9.2264834	Especialidade Cirurgica	933	6689
2020-01	Região de Saúde LVT	Instituto Português Oncologia de Lisboa, EPE	38.7396768,-9.1634516	Especialidade Cirurgica	418	2492
2020-01	Região de Saúde Norte	Centro Hospitalar Universitário de São João, EPE	41.1831056,-8.6010558	Especialidade Cirurgica	2485	13744
2020-01	Região de Saúde Norte	Centro Hospitalar Trás-os-Montes e Alto Douro, EPE	41.3031784,-7.7515252	Especialidade Cirurgica	879	5235
2020-01	Região de Saúde Norte	Hospital da Senhora da Oliveira, Guimarães, EPE	41.4387173,-8.3086907	Especialidade Cirurgica	899	6001
2020-01	Região de Saúde Norte	Hospital Santa Maria Maior, EPE	41.5324234,-8.6171561	Especialidade Cirurgica	207	1282
2020-02	Região de Saúde do Alentejo	Unidade Local de Saúde do Litoral Alentejano, EPE	38.0162314,-8.6956768	Especialidade Cirurgica	308	1869
2020-02	Região de Saúde do Alentejo	Unidade Local de Saúde do Norte Alentejano, EPE	39.3003425,-7.4263845	Especialidade Cirurgica	615	4434
2020-02	Região de Saúde do Algarve	Centro Hospitalar Universitário do Algarve,EPE	37.0238973,-7.9281554	Especialidade Cirurgica	2212	18233
2020-02	Região de Saúde do Centro	Centro Hospitalar do Baixo Vouga, EPE	40.6362453,-8.6543716	Especialidade Cirurgica	1503	7553
2020-02	Região de Saúde do Centro	Hospital Dr. Francisco Zagalo	40.8571967,-8.6318023	Especialidade Cirurgica	72	273
2020-02	Região de Saúde LVT	Centro Hospitalar de Lisboa Ocidental, EPE	38.708454,-9.216985	Especialidade Cirurgica	2056	16612
2020-02	Região de Saúde LVT	Hospital de Cascais, PPP	38.729006,-9.418267	Especialidade Cirurgica	1024	5361
2020-02	Região de Saúde LVT	Hospital de Vila Franca de Xira, PPP	38.977235,-8.984506	Especialidade Cirurgica	1128	5570
2020-02	Região de Saúde Norte	Centro Hospitalar do Médio Ave, EPE	41.3423984,-8.4802503	Especialidade Cirurgica	831	5898
2020-02	Região de Saúde Norte	Centro Hospitalar Entre Douro e Vouga, EPE	40.9293884,-8.5458794	Especialidade Cirurgica	1542	8173
2020-02	Região de Saúde Norte	Centro Hospitalar Póvoa de Varzim/Vila do Conde, EPE	41.3828711,-8.7589945	Especialidade Cirurgica	766	3590
2020-02	Região de Saúde Norte	Centro Hospitalar Tâmega e Sousa, EPE	41.2494561,-8.264901	Especialidade Cirurgica	1787	9633
2020-02	Região de Saúde Norte	Instituto Português Oncologia do Porto, EPE	41.1785642,-8.6062881	Especialidade Cirurgica	1084	8153
2020-03	Região de Saúde do Centro	Centro Hospitalar Tondela-Viseu, EPE	40.516364,-8.0827433	Especialidade Cirurgica	2256	18003
2020-03	Região de Saúde LVT	Centro Hospitalar Universitário Lisboa Central, EPE	38.7166948,-9.1371248	Especialidade Cirurgica	3712	42184
2020-03	Região de Saúde LVT	Centro Hospitalar de Setúbal, EPE	38.5283754,-8.8818638	Especialidade Cirurgica	1322	8668
2020-03	Região de Saúde LVT	Centro Hospitalar Médio Tejo, EPE	39.478072,-8.5404429	Especialidade Cirurgica	1577	10934
2020-03	Região de Saúde Norte	Centro Hospitalar do Médio Ave, EPE	41.3423984,-8.4802503	Especialidade Cirurgica	1176	8151
2020-03	Região de Saúde Norte	Hospital Santa Maria Maior, EPE	41.5324234,-8.6171561	Especialidade Cirurgica	531	3186
2020-04	Região de Saúde do Alentejo	Hospital Espírito Santo de Évora, EPE	38.5684861,-7.9032848	Especialidade Cirurgica	1558	9759
2020-04	Região de Saúde do Centro	Hospital Dr. Francisco Zagalo	40.8571967,-8.6318023	Especialidade Cirurgica	92	341
2020-04	Região de Saúde do Centro	Unidade Local de Saúde da Guarda, EPE	40.5309916,-7.2734793	Especialidade Cirurgica	955	7197
2020-04	Região de Saúde LVT	Centro Hospitalar do Oeste, EPE	39.4054629,-9.1258493	Especialidade Cirurgica	1836	11615
2020-04	Região de Saúde LVT	Centro Hospitalar Universitário de Lisboa Norte, EPE	38.7500861,-9.1616116	Especialidade Cirurgica	4533	30552
2020-04	Região de Saúde LVT	Hospital Garcia de Orta, EPE	38.6658713,-9.1822554	Especialidade Cirurgica	3182	21605
2020-04	Região de Saúde Norte	Centro Hospitalar Universitário de São João, EPE	41.1831056,-8.6010558	Especialidade Cirurgica	7317	43655
2020-04	Região de Saúde Norte	Centro Hospitalar do Médio Ave, EPE	41.3423984,-8.4802503	Especialidade Cirurgica	1403	9352
2020-04	Região de Saúde Norte	Centro Hospitalar Universitário do Porto, EPE	41.1472498,-8.6172617	Especialidade Cirurgica	5456	33591
2020-04	Região de Saúde Norte	Centro Hospitalar Tâmega e Sousa, EPE	41.2494561,-8.264901	Especialidade Cirurgica	3029	16815
2020-04	Região de Saúde Norte	Hospital da Senhora da Oliveira, Guimarães, EPE	41.4387173,-8.3086907	Especialidade Cirurgica	2852	20072
2020-04	Região de Saúde Norte	Unidade Local de Saúde de Matosinhos, EPE	41.1794456,-8.6745115	Especialidade Cirurgica	1952	12390
2020-04	Região de Saúde Norte	Unidade Local de Saúde do Alto Minho, EPE	41.7056054,-8.8252713	Especialidade Cirurgica	2578	16054
2020-05	Região de Saúde do Centro	Centro Hospitalar Universitário Cova da Beira, EPE	40.2804158,-7.4922407	Especialidade Cirurgica	1361	12153
2020-05	Região de Saúde LVT	Centro Hospitalar Universitário Lisboa Central, EPE	38.7166948,-9.1371248	Especialidade Cirurgica	6070	60780
2020-05	Região de Saúde LVT	Centro Hospitalar Universitário de Lisboa Norte, EPE	38.7500861,-9.1616116	Especialidade Cirurgica	5579	37373
2020-05	Região de Saúde LVT	Hospital de Vila Franca de Xira, PPP	38.977235,-8.984506	Especialidade Cirurgica	2399	12651
2020-05	Região de Saúde Norte	Centro Hospitalar Universitário do Porto, EPE	41.1472498,-8.6172617	Especialidade Cirurgica	6504	40805
2020-05	Região de Saúde Norte	Centro Hospitalar Póvoa de Varzim/Vila do Conde, EPE	41.3828711,-8.7589945	Especialidade Cirurgica	1547	7063
2020-05	Região de Saúde Norte	Hospital Santa Maria Maior, EPE	41.5324234,-8.6171561	Especialidade Cirurgica	765	4611
2020-05	Região de Saúde Norte	Instituto Português Oncologia do Porto, EPE	41.1785642,-8.6062881	Especialidade Cirurgica	2376	18158
2020-06	Região de Saúde do Centro	Centro Hospitalar e Universitário de Coimbra, EPE	40.2191523,-8.4098211	Especialidade Cirurgica	11877	86538
2020-07	Região de Saúde do Alentejo	Unidade Local de Saúde do Baixo Alentejo, EPE	38.014123,-7.8721227	Especialidade Cirurgica	2115	14231
2020-07	Região de Saúde do Centro	Centro Hospitalar Universitário Cova da Beira, EPE	40.2804158,-7.4922407	Especialidade Cirurgica	1929	18118
2020-07	Região de Saúde do Centro	Centro Hospitalar Tondela-Viseu, EPE	40.516364,-8.0827433	Especialidade Cirurgica	4726	36470
2020-07	Região de Saúde Norte	Centro Hospitalar Trás-os-Montes e Alto Douro, EPE	41.3031784,-7.7515252	Especialidade Cirurgica	4937	29419
2020-07	Região de Saúde Norte	Hospital da Senhora da Oliveira, Guimarães, EPE	41.4387173,-8.3086907	Especialidade Cirurgica	4889	33418
2020-08	Região de Saúde do Centro	Centro Hospitalar e Universitário de Coimbra, EPE	40.2191523,-8.4098211	Especialidade Cirurgica	15937	115157
2020-08	Região de Saúde do Centro	Hospital Distrital da Figueira da Foz, EPE	40.117897,-8.8586755	Especialidade Cirurgica	1466	10221
2020-08	Região de Saúde LVT	Centro Hospitalar Médio Tejo, EPE	39.478072,-8.5404429	Especialidade Cirurgica	3439	24763
2020-08	Região de Saúde LVT	Hospital Professor Doutor Fernando Fonseca, EPE	38.7422257,-9.2264834	Especialidade Cirurgica	5738	41691
2020-08	Região de Saúde LVT	Hospital Garcia de Orta, EPE	38.6658713,-9.1822554	Especialidade Cirurgica	5971	42629
2020-08	Região de Saúde LVT	Instituto Português Oncologia de Lisboa, EPE	38.7396768,-9.1634516	Especialidade Cirurgica	2844	17539
2020-08	Região de Saúde Norte	Centro Hospitalar Universitário de São João, EPE	41.1831056,-8.6010558	Especialidade Cirurgica	14821	88338
2020-08	Região de Saúde Norte	Centro Hospitalar do Médio Ave, EPE	41.3423984,-8.4802503	Especialidade Cirurgica	2877	17593
2020-08	Região de Saúde Norte	Centro Hospitalar Tâmega e Sousa, EPE	41.2494561,-8.264901	Especialidade Cirurgica	6538	33857
2020-09	Região de Saúde do Alentejo	Unidade Local de Saúde do Baixo Alentejo, EPE	38.014123,-7.8721227	Especialidade Cirurgica	2739	18299
2020-09	Região de Saúde do Centro	Centro Hospitalar Universitário Cova da Beira, EPE	40.2804158,-7.4922407	Especialidade Cirurgica	2510	23273
2020-09	Região de Saúde do Centro	Centro Hospitalar do Baixo Vouga, EPE	40.6362453,-8.6543716	Especialidade Cirurgica	5781	29075
2020-09	Região de Saúde do Centro	Centro Hospitalar Tondela-Viseu, EPE	40.516364,-8.0827433	Especialidade Cirurgica	6245	49108
2020-09	Região de Saúde do Centro	Unidade Local de Saúde da Guarda, EPE	40.5309916,-7.2734793	Especialidade Cirurgica	1975	15568
2020-09	Região de Saúde LVT	Hospital Distrital de Santarém, EPE	39.2410946,-8.6937515	Especialidade Cirurgica	3973	29873
2020-09	Região de Saúde LVT	Hospital Professor Doutor Fernando Fonseca, EPE	38.7422257,-9.2264834	Especialidade Cirurgica	6527	47171
2020-09	Região de Saúde Norte	Centro Hospitalar Universitário de São João, EPE	41.1831056,-8.6010558	Especialidade Cirurgica	17300	101145
2020-09	Região de Saúde Norte	Unidade Local de Saúde do Alto Minho, EPE	41.7056054,-8.8252713	Especialidade Cirurgica	5670	36961
2020-10	Região de Saúde do Algarve	Centro Hospitalar Universitário do Algarve,EPE	37.0238973,-7.9281554	Especialidade Cirurgica	9919	79337
2020-10	Região de Saúde do Centro	Centro Hospitalar Universitário Cova da Beira, EPE	40.2804158,-7.4922407	Especialidade Cirurgica	2857	25676
2020-10	Região de Saúde do Centro	Unidade Local de Saúde da Guarda, EPE	40.5309916,-7.2734793	Especialidade Cirurgica	2188	17371
2020-10	Região de Saúde LVT	Centro Hospitalar Universitário Lisboa Central, EPE	38.7166948,-9.1371248	Especialidade Cirurgica	16467	121235
2020-10	Região de Saúde LVT	Centro Hospitalar do Oeste, EPE	39.4054629,-9.1258493	Especialidade Cirurgica	4577	28465
2020-10	Região de Saúde Norte	Centro Hospitalar do Médio Ave, EPE	41.3423984,-8.4802503	Especialidade Cirurgica	3703	21637
2020-10	Região de Saúde Norte	Hospital da Senhora da Oliveira, Guimarães, EPE	41.4387173,-8.3086907	Especialidade Cirurgica	7319	48296
2020-10	Região de Saúde Norte	Hospital de Braga, EPE	41.56785,-8.398982	Especialidade Cirurgica	12026	67042
2020-11	Região de Saúde do Centro	Centro Hospitalar Tondela-Viseu, EPE	40.516364,-8.0827433	Especialidade Cirurgica	7800	61630
2020-11	Região de Saúde do Centro	Hospital Dr. Francisco Zagalo	40.8571967,-8.6318023	Especialidade Cirurgica	236	841
2020-11	Região de Saúde LVT	Hospital Distrital de Santarém, EPE	39.2410946,-8.6937515	Especialidade Cirurgica	4924	36293
2020-11	Região de Saúde LVT	Hospital Professor Doutor Fernando Fonseca, EPE	38.7422257,-9.2264834	Especialidade Cirurgica	8069	57602
2020-11	Região de Saúde LVT	Instituto Português Oncologia de Lisboa, EPE	38.7396768,-9.1634516	Especialidade Cirurgica	4110	24369
2020-11	Região de Saúde Norte	Hospital de Braga, EPE	41.56785,-8.398982	Especialidade Cirurgica	13418	74338
2020-12	Região de Saúde do Alentejo	Unidade Local de Saúde do Litoral Alentejano, EPE	38.0162314,-8.6956768	Especialidade Cirurgica	1544	9592
2020-12	Região de Saúde do Centro	Centro Hospitalar de Leiria, EPE	39.7414812,-8.7982706	Especialidade Cirurgica	7621	44044
2020-12	Região de Saúde do Centro	Centro Hospitalar e Universitário de Coimbra, EPE	40.2191523,-8.4098211	Especialidade Cirurgica	24853	176579
2020-12	Região de Saúde do Centro	Centro Hospitalar Tondela-Viseu, EPE	40.516364,-8.0827433	Especialidade Cirurgica	8466	66812
2020-12	Região de Saúde do Centro	Hospital Dr. Francisco Zagalo	40.8571967,-8.6318023	Especialidade Cirurgica	259	921
2020-12	Região de Saúde do Centro	Instituto Português Oncologia de Coimbra, EPE	40.2162514,-8.4103814	Especialidade Cirurgica	3480	22515
2020-12	Região de Saúde do Centro	Unidade Local de Saúde de Castelo Branco, EPE	39.8212263,-7.4981271	Especialidade Cirurgica	2999	21332
2020-12	Região de Saúde LVT	Centro Hospitalar de Setúbal, EPE	38.5283754,-8.8818638	Especialidade Cirurgica	4645	30834
2020-12	Região de Saúde LVT	Centro Hospitalar Médio Tejo, EPE	39.478072,-8.5404429	Especialidade Cirurgica	5465	36961
2020-12	Região de Saúde LVT	Hospital Professor Doutor Fernando Fonseca, EPE	38.7422257,-9.2264834	Especialidade Cirurgica	8670	62015
2020-12	Região de Saúde Norte	Centro Hospitalar Póvoa de Varzim/Vila do Conde, EPE	41.3828711,-8.7589945	Especialidade Cirurgica	3858	16698
2020-12	Região de Saúde Norte	Instituto Português Oncologia do Porto, EPE	41.1785642,-8.6062881	Especialidade Cirurgica	5720	42914
2020-12	Região de Saúde Norte	Unidade Local de Saúde do Nordeste, EPE	41.8056532,-6.7888197	Especialidade Cirurgica	4059	28067
2020-01	Região de Saúde do Centro	Centro Hospitalar Universitário Cova da Beira, EPE	40.2804158,-7.4922407	Especialidade Médica	514	4448
2020-01	Região de Saúde Norte	Centro Hospitalar Universitário de São João, EPE	41.1831056,-8.6010558	Especialidade Médica	1469	15428
2020-01	Região de Saúde Norte	Centro Hospitalar Universitário do Porto, EPE	41.1472498,-8.6172617	Especialidade Médica	930	11207
2020-01	Região de Saúde Norte	Centro Hospitalar Trás-os-Montes e Alto Douro, EPE	41.3031784,-7.7515252	Especialidade Médica	1355	10726
2020-01	Região de Saúde Norte	Centro Hospitalar Vila Nova de Gaia/Espinho, EPE	41.1094138,-8.5972617	Especialidade Médica	760	8009
2020-01	Região de Saúde Norte	Unidade Local de Saúde do Nordeste, EPE	41.8056532,-6.7888197	Especialidade Médica	481	5287
2020-02	Região de Saúde do Alentejo	Unidade Local de Saúde do Litoral Alentejano, EPE	38.0162314,-8.6956768	Especialidade Médica	467	4093
2020-02	Região de Saúde do Alentejo	Unidade Local de Saúde do Norte Alentejano, EPE	39.3003425,-7.4263845	Especialidade Médica	622	6252
2020-02	Região de Saúde do Algarve	Centro Hospitalar Universitário do Algarve,EPE	37.0238973,-7.9281554	Especialidade Médica	2422	29579
2020-02	Região de Saúde LVT	Centro Hospitalar Universitário Lisboa Central, EPE	38.7166948,-9.1371248	Especialidade Médica	3223	34819
2020-02	Região de Saúde LVT	Hospital Professor Doutor Fernando Fonseca, EPE	38.7422257,-9.2264834	Especialidade Médica	2508	28863
2020-03	Região de Saúde do Alentejo	Hospital Espírito Santo de Évora, EPE	38.5684861,-7.9032848	Especialidade Médica	1364	11000
2020-03	Região de Saúde do Alentejo	Unidade Local de Saúde do Baixo Alentejo, EPE	38.014123,-7.8721227	Especialidade Médica	886	8121
2020-03	Região de Saúde do Alentejo	Unidade Local de Saúde do Norte Alentejano, EPE	39.3003425,-7.4263845	Especialidade Médica	971	10325
2020-03	Região de Saúde do Centro	Centro Hospitalar e Universitário de Coimbra, EPE	40.2191523,-8.4098211	Especialidade Médica	5749	59581
2020-03	Região de Saúde do Centro	Centro Hospitalar Tondela-Viseu, EPE	40.516364,-8.0827433	Especialidade Médica	2548	26580
2020-03	Região de Saúde do Centro	Centro Medicina de Reabilitação da Região Centro Rovisco Pais	40.297919,-8.7707806	Especialidade Médica	62	5073
2020-03	Região de Saúde do Centro	Unidade Local de Saúde de Castelo Branco, EPE	39.8212263,-7.4981271	Especialidade Médica	925	7258
2020-03	Região de Saúde LVT	Centro Hospitalar Médio Tejo, EPE	39.478072,-8.5404429	Especialidade Médica	2150	21596
2020-03	Região de Saúde LVT	Hospital Professor Doutor Fernando Fonseca, EPE	38.7422257,-9.2264834	Especialidade Médica	3674	40972
2020-03	Região de Saúde LVT	Hospital Garcia de Orta, EPE	38.6658713,-9.1822554	Especialidade Médica	2144	26531
2020-03	Região de Saúde Norte	Centro Hospitalar Vila Nova de Gaia/Espinho, EPE	41.1094138,-8.5972617	Especialidade Médica	2049	21632
2020-03	Região de Saúde Norte	Hospital Santa Maria Maior, EPE	41.5324234,-8.6171561	Especialidade Médica	881	7397
2020-04	Região de Saúde do Algarve	Centro Hospitalar Universitário do Algarve,EPE	37.0238973,-7.9281554	Especialidade Médica	4344	52142
2020-04	Região de Saúde do Centro	Centro Hospitalar Universitário Cova da Beira, EPE	40.2804158,-7.4922407	Especialidade Médica	1595	14403
2020-04	Região de Saúde do Centro	Centro Hospitalar e Universitário de Coimbra, EPE	40.2191523,-8.4098211	Especialidade Médica	6895	73198
2020-04	Região de Saúde do Centro	Centro Hospitalar Tondela-Viseu, EPE	40.516364,-8.0827433	Especialidade Médica	3168	33400
2020-04	Região de Saúde do Centro	Centro Medicina de Reabilitação da Região Centro Rovisco Pais	40.297919,-8.7707806	Especialidade Médica	79	6449
2020-04	Região de Saúde do Centro	Unidade Local de Saúde da Guarda, EPE	40.5309916,-7.2734793	Especialidade Médica	1638	19338
2020-04	Região de Saúde LVT	Hospital de Vila Franca de Xira, PPP	38.977235,-8.984506	Especialidade Médica	2511	26621
2020-04	Região de Saúde Norte	Hospital da Senhora da Oliveira, Guimarães, EPE	41.4387173,-8.3086907	Especialidade Médica	2943	35034
2020-04	Região de Saúde Norte	Hospital de Braga, EPE	41.56785,-8.398982	Especialidade Médica	3319	34074
2020-04	Região de Saúde Norte	Unidade Local de Saúde do Nordeste, EPE	41.8056532,-6.7888197	Especialidade Médica	1595	17369
2020-05	Região de Saúde do Centro	Centro Hospitalar Universitário Cova da Beira, EPE	40.2804158,-7.4922407	Especialidade Médica	2004	17907
2020-05	Região de Saúde do Centro	Centro Hospitalar do Baixo Vouga, EPE	40.6362453,-8.6543716	Especialidade Médica	2492	27329
2020-05	Região de Saúde do Centro	Centro Hospitalar e Universitário de Coimbra, EPE	40.2191523,-8.4098211	Especialidade Médica	8234	89156
2020-05	Região de Saúde do Centro	Instituto Português Oncologia de Coimbra, EPE	40.2162514,-8.4103814	Especialidade Médica	665	4213
2020-05	Região de Saúde do Centro	Unidade Local de Saúde da Guarda, EPE	40.5309916,-7.2734793	Especialidade Médica	1910	23406
2020-05	Região de Saúde do Centro	Unidade Local de Saúde de Castelo Branco, EPE	39.8212263,-7.4981271	Especialidade Médica	1409	11431
2020-05	Região de Saúde LVT	Centro Hospitalar Barreiro/Montijo, EPE	38.6554005,-9.0592392	Especialidade Médica	1926	26475
2020-05	Região de Saúde LVT	Hospital de Loures, PPP	38.821455,-9.176296	Especialidade Médica	3751	42266
2020-05	Região de Saúde LVT	Instituto Português Oncologia de Lisboa, EPE	38.7396768,-9.1634516	Especialidade Médica	2716	18850
2020-05	Região de Saúde Norte	Centro Hospitalar Entre Douro e Vouga, EPE	40.9293884,-8.5458794	Especialidade Médica	3138	32036
2020-05	Região de Saúde Norte	Unidade Local de Saúde do Nordeste, EPE	41.8056532,-6.7888197	Especialidade Médica	1856	20481
2020-06	Região de Saúde do Algarve	Centro Hospitalar Universitário do Algarve,EPE	37.0238973,-7.9281554	Especialidade Médica	6045	73095
2020-06	Região de Saúde do Centro	Centro Hospitalar do Baixo Vouga, EPE	40.6362453,-8.6543716	Especialidade Médica	2907	32252
2020-06	Região de Saúde do Centro	Centro Hospitalar Tondela-Viseu, EPE	40.516364,-8.0827433	Especialidade Médica	4453	46202
2020-06	Região de Saúde LVT	Centro Hospitalar Barreiro/Montijo, EPE	38.6554005,-9.0592392	Especialidade Médica	2252	31370
2020-06	Região de Saúde LVT	Centro Hospitalar Universitário Lisboa Central, EPE	38.7166948,-9.1371248	Especialidade Médica	7050	88606
2020-06	Região de Saúde LVT	Centro Hospitalar do Oeste, EPE	39.4054629,-9.1258493	Especialidade Médica	3311	29402
2020-06	Região de Saúde LVT	Centro Hospitalar Psiquiátrico de Lisboa	38.7569771,-9.1460705	Especialidade Médica	684	16233
2020-06	Região de Saúde LVT	Hospital de Cascais, PPP	38.729006,-9.418267	Especialidade Médica	2269	24267
2020-06	Região de Saúde LVT	Instituto Português Oncologia de Lisboa, EPE	38.7396768,-9.1634516	Especialidade Médica	3175	22398
2020-06	Região de Saúde Norte	Centro Hospitalar Universitário de São João, EPE	41.1831056,-8.6010558	Especialidade Médica	6790	73798
2020-06	Região de Saúde Norte	Centro Hospitalar Universitário do Porto, EPE	41.1472498,-8.6172617	Especialidade Médica	4381	57192
2020-06	Região de Saúde Norte	Centro Hospitalar Tâmega e Sousa, EPE	41.2494561,-8.264901	Especialidade Médica	4331	46528
2020-06	Região de Saúde Norte	Hospital de Magalhães Lemos, EPE	41.1764649,-8.6649823	Especialidade Médica	1003	19316
2020-07	Região de Saúde do Alentejo	Unidade Local de Saúde do Norte Alentejano, EPE	39.3003425,-7.4263845	Especialidade Médica	1973	21371
2020-07	Região de Saúde do Centro	Centro Hospitalar e Universitário de Coimbra, EPE	40.2191523,-8.4098211	Especialidade Médica	11144	121912
2020-07	Região de Saúde do Centro	Centro Hospitalar Tondela-Viseu, EPE	40.516364,-8.0827433	Especialidade Médica	5220	53792
2020-07	Região de Saúde do Centro	Hospital Dr. Francisco Zagalo	40.8571967,-8.6318023	Especialidade Médica	265	3544
2020-07	Região de Saúde LVT	Centro Hospitalar Universitário Lisboa Central, EPE	38.7166948,-9.1371248	Especialidade Médica	8431	103214
2020-07	Região de Saúde LVT	Hospital Professor Doutor Fernando Fonseca, EPE	38.7422257,-9.2264834	Especialidade Médica	7310	85857
2020-07	Região de Saúde Norte	Centro Hospitalar Universitário de São João, EPE	41.1831056,-8.6010558	Especialidade Médica	7928	84948
2020-07	Região de Saúde Norte	Centro Hospitalar Tâmega e Sousa, EPE	41.2494561,-8.264901	Especialidade Médica	5017	53874
2020-07	Região de Saúde Norte	Centro Hospitalar Vila Nova de Gaia/Espinho, EPE	41.1094138,-8.5972617	Especialidade Médica	4180	45461
2020-07	Região de Saúde Norte	Unidade Local de Saúde do Nordeste, EPE	41.8056532,-6.7888197	Especialidade Médica	2542	27045
2020-08	Região de Saúde do Alentejo	Unidade Local de Saúde do Litoral Alentejano, EPE	38.0162314,-8.6956768	Especialidade Médica	1848	16177
2020-08	Região de Saúde do Alentejo	Unidade Local de Saúde do Norte Alentejano, EPE	39.3003425,-7.4263845	Especialidade Médica	2300	25784
2020-08	Região de Saúde do Centro	Instituto Português Oncologia de Coimbra, EPE	40.2162514,-8.4103814	Especialidade Médica	1011	6741
2020-08	Região de Saúde do Centro	Unidade Local de Saúde de Castelo Branco, EPE	39.8212263,-7.4981271	Especialidade Médica	2157	17222
2020-08	Região de Saúde LVT	Centro Hospitalar Universitário de Lisboa Norte, EPE	38.7500861,-9.1616116	Especialidade Médica	10562	110388
2020-08	Região de Saúde LVT	Centro Hospitalar Psiquiátrico de Lisboa	38.7569771,-9.1460705	Especialidade Médica	884	21567
2020-08	Região de Saúde LVT	Hospital Distrital de Santarém, EPE	39.2410946,-8.6937515	Especialidade Médica	5129	47183
2020-08	Região de Saúde Norte	Centro Hospitalar Universitário de São João, EPE	41.1831056,-8.6010558	Especialidade Médica	8889	95504
2020-08	Região de Saúde Norte	Centro Hospitalar Universitário do Porto, EPE	41.1472498,-8.6172617	Especialidade Médica	5909	76099
2020-08	Região de Saúde Norte	Hospital Santa Maria Maior, EPE	41.5324234,-8.6171561	Especialidade Médica	1807	16114
2020-08	Região de Saúde Norte	Instituto Português Oncologia do Porto, EPE	41.1785642,-8.6062881	Especialidade Médica	2755	25517
2020-09	Região de Saúde do Centro	Hospital Distrital da Figueira da Foz, EPE	40.117897,-8.8586755	Especialidade Médica	1693	14961
2020-09	Região de Saúde LVT	Centro Hospitalar de Lisboa Ocidental, EPE	38.708454,-9.216985	Especialidade Médica	6505	73147
2020-09	Região de Saúde LVT	Centro Hospitalar de Setúbal, EPE	38.5283754,-8.8818638	Especialidade Médica	5398	49233
2020-09	Região de Saúde LVT	Centro Hospitalar Médio Tejo, EPE	39.478072,-8.5404429	Especialidade Médica	5502	60176
2020-09	Região de Saúde LVT	Hospital de Loures, PPP	38.821455,-9.176296	Especialidade Médica	6304	74588
2020-09	Região de Saúde LVT	Hospital Distrital de Santarém, EPE	39.2410946,-8.6937515	Especialidade Médica	5733	52561
2020-09	Região de Saúde LVT	Hospital Professor Doutor Fernando Fonseca, EPE	38.7422257,-9.2264834	Especialidade Médica	9150	108993
2020-09	Região de Saúde Norte	Centro Hospitalar Tâmega e Sousa, EPE	41.2494561,-8.264901	Especialidade Médica	6432	69242
2020-10	Região de Saúde do Alentejo	Hospital Espírito Santo de Évora, EPE	38.5684861,-7.9032848	Especialidade Médica	3715	33464
2020-10	Região de Saúde do Algarve	Centro Hospitalar Universitário do Algarve,EPE	37.0238973,-7.9281554	Especialidade Médica	9888	119839
2020-10	Região de Saúde do Centro	Hospital Distrital da Figueira da Foz, EPE	40.117897,-8.8586755	Especialidade Médica	1844	16403
2020-10	Região de Saúde do Centro	Unidade Local de Saúde da Guarda, EPE	40.5309916,-7.2734793	Especialidade Médica	3550	47664
2020-10	Região de Saúde LVT	Centro Hospitalar Universitário Lisboa Central, EPE	38.7166948,-9.1371248	Especialidade Médica	14446	152346
2020-10	Região de Saúde LVT	Centro Hospitalar Médio Tejo, EPE	39.478072,-8.5404429	Especialidade Médica	6090	66793
2020-10	Região de Saúde LVT	Hospital de Loures, PPP	38.821455,-9.176296	Especialidade Médica	7013	82488
2020-10	Região de Saúde LVT	Hospital Garcia de Orta, EPE	38.6658713,-9.1822554	Especialidade Médica	6110	78775
2020-10	Região de Saúde Norte	Centro Hospitalar Entre Douro e Vouga, EPE	40.9293884,-8.5458794	Especialidade Médica	5454	55586
2020-10	Região de Saúde Norte	Centro Hospitalar Tâmega e Sousa, EPE	41.2494561,-8.264901	Especialidade Médica	7192	77461
2020-10	Região de Saúde Norte	Hospital de Magalhães Lemos, EPE	41.1764649,-8.6649823	Especialidade Médica	1528	28650
2020-10	Região de Saúde Norte	Unidade Local de Saúde do Alto Minho, EPE	41.7056054,-8.8252713	Especialidade Médica	4979	47478
2020-11	Região de Saúde do Centro	Hospital Distrital da Figueira da Foz, EPE	40.117897,-8.8586755	Especialidade Médica	2059	18405
2020-11	Região de Saúde LVT	Centro Hospitalar Barreiro/Montijo, EPE	38.6554005,-9.0592392	Especialidade Médica	3937	56718
2020-11	Região de Saúde LVT	Centro Hospitalar de Lisboa Ocidental, EPE	38.708454,-9.216985	Especialidade Médica	8097	90491
2020-11	Região de Saúde LVT	Centro Hospitalar Universitário de Lisboa Norte, EPE	38.7500861,-9.1616116	Especialidade Médica	14572	152695
2020-11	Região de Saúde LVT	Hospital Distrital de Santarém, EPE	39.2410946,-8.6937515	Especialidade Médica	6805	63778
2020-11	Região de Saúde LVT	Hospital Garcia de Orta, EPE	38.6658713,-9.1822554	Especialidade Médica	6680	86640
2020-11	Região de Saúde Norte	Centro Hospitalar Universitário de São João, EPE	41.1831056,-8.6010558	Especialidade Médica	12380	131898
2020-11	Região de Saúde Norte	Centro Hospitalar do Médio Ave, EPE	41.3423984,-8.4802503	Especialidade Médica	3152	41026
2020-11	Região de Saúde Norte	Centro Hospitalar Entre Douro e Vouga, EPE	40.9293884,-8.5458794	Especialidade Médica	6138	62034
2020-12	Região de Saúde LVT	Centro Hospitalar Barreiro/Montijo, EPE	38.6554005,-9.0592392	Especialidade Médica	4381	61895
2020-12	Região de Saúde LVT	Centro Hospitalar Universitário Lisboa Central, EPE	38.7166948,-9.1371248	Especialidade Médica	17450	174469
2020-12	Região de Saúde LVT	Centro Hospitalar Médio Tejo, EPE	39.478072,-8.5404429	Especialidade Médica	7402	82467
2020-12	Região de Saúde LVT	Hospital Professor Doutor Fernando Fonseca, EPE	38.7422257,-9.2264834	Especialidade Médica	12285	144571
2020-12	Região de Saúde Norte	Centro Hospitalar Tâmega e Sousa, EPE	41.2494561,-8.264901	Especialidade Médica	9167	98408
2020-12	Região de Saúde Norte	Hospital da Senhora da Oliveira, Guimarães, EPE	41.4387173,-8.3086907	Especialidade Médica	8260	95400
2020-12	Região de Saúde Norte	Hospital de Braga, EPE	41.56785,-8.398982	Especialidade Médica	9673	98276
2020-12	Região de Saúde Norte	Instituto Português Oncologia do Porto, EPE	41.1785642,-8.6062881	Especialidade Médica	4204	38074
2020-01	Região de Saúde do Centro	Centro Hospitalar e Universitário de Coimbra, EPE	40.2191523,-8.4098211	Especialidade Cirurgica	2564	19146
2020-01	Região de Saúde LVT	Centro Hospitalar Barreiro/Montijo, EPE	38.6554005,-9.0592392	Especialidade Cirurgica	494	2780
2020-01	Região de Saúde LVT	Centro Hospitalar Universitário de Lisboa Norte, EPE	38.7500861,-9.1616116	Especialidade Cirurgica	1395	9779
2020-01	Região de Saúde Norte	Centro Hospitalar Universitário do Porto, EPE	41.1472498,-8.6172617	Especialidade Cirurgica	1658	10363
2020-01	Região de Saúde Norte	Centro Hospitalar Póvoa de Varzim/Vila do Conde, EPE	41.3828711,-8.7589945	Especialidade Cirurgica	385	1845
2020-01	Região de Saúde Norte	Unidade Local de Saúde de Matosinhos, EPE	41.1794456,-8.6745115	Especialidade Cirurgica	562	3576
2020-02	Região de Saúde LVT	Centro Hospitalar Universitário Lisboa Central, EPE	38.7166948,-9.1371248	Especialidade Cirurgica	4005	29734
2020-02	Região de Saúde Norte	Centro Hospitalar Universitário de São João, EPE	41.1831056,-8.6010558	Especialidade Cirurgica	4786	27063
2020-02	Região de Saúde Norte	Centro Hospitalar Vila Nova de Gaia/Espinho, EPE	41.1094138,-8.5972617	Especialidade Cirurgica	2412	13480
2020-02	Região de Saúde Norte	Hospital da Senhora da Oliveira, Guimarães, EPE	41.4387173,-8.3086907	Especialidade Cirurgica	1718	11832
2020-02	Região de Saúde Norte	Unidade Local de Saúde do Nordeste, EPE	41.8056532,-6.7888197	Especialidade Cirurgica	819	5604
2020-03	Região de Saúde do Alentejo	Hospital Espírito Santo de Évora, EPE	38.5684861,-7.9032848	Especialidade Cirurgica	1324	8350
2020-03	Região de Saúde do Alentejo	Unidade Local de Saúde do Litoral Alentejano, EPE	38.0162314,-8.6956768	Especialidade Cirurgica	435	2707
2020-03	Região de Saúde do Algarve	Centro Hospitalar Universitário do Algarve,EPE	37.0238973,-7.9281554	Especialidade Cirurgica	3182	25595
2020-03	Região de Saúde do Centro	Centro Hospitalar de Leiria, EPE	39.7414812,-8.7982706	Especialidade Cirurgica	2090	11928
2020-03	Região de Saúde do Centro	Centro Hospitalar e Universitário de Coimbra, EPE	40.2191523,-8.4098211	Especialidade Cirurgica	7252	51668
2020-03	Região de Saúde LVT	Centro Hospitalar Barreiro/Montijo, EPE	38.6554005,-9.0592392	Especialidade Cirurgica	1342	7744
2020-03	Região de Saúde LVT	Hospital de Loures, PPP	38.821455,-9.176296	Especialidade Cirurgica	2063	10450
2020-03	Região de Saúde LVT	Hospital Distrital de Santarém, EPE	39.2410946,-8.6937515	Especialidade Cirurgica	1387	10717
2020-03	Região de Saúde Norte	Centro Hospitalar Póvoa de Varzim/Vila do Conde, EPE	41.3828711,-8.7589945	Especialidade Cirurgica	1085	5100
2020-03	Região de Saúde Norte	Instituto Português Oncologia do Porto, EPE	41.1785642,-8.6062881	Especialidade Cirurgica	1596	11957
2020-04	Região de Saúde do Centro	Centro Hospitalar do Baixo Vouga, EPE	40.6362453,-8.6543716	Especialidade Cirurgica	2440	12590
2020-04	Região de Saúde do Centro	Instituto Português Oncologia de Coimbra, EPE	40.2162514,-8.4103814	Especialidade Cirurgica	1091	7614
2020-04	Região de Saúde do Centro	Unidade Local de Saúde de Castelo Branco, EPE	39.8212263,-7.4981271	Especialidade Cirurgica	991	6925
2020-04	Região de Saúde LVT	Centro Hospitalar Barreiro/Montijo, EPE	38.6554005,-9.0592392	Especialidade Cirurgica	1602	9535
2020-04	Região de Saúde Norte	Centro Hospitalar Entre Douro e Vouga, EPE	40.9293884,-8.5458794	Especialidade Cirurgica	2504	13396
2020-04	Região de Saúde Norte	Centro Hospitalar Trás-os-Montes e Alto Douro, EPE	41.3031784,-7.7515252	Especialidade Cirurgica	2794	16872
2020-04	Região de Saúde Norte	Unidade Local de Saúde do Nordeste, EPE	41.8056532,-6.7888197	Especialidade Cirurgica	1354	9574
2020-05	Região de Saúde do Alentejo	Hospital Espírito Santo de Évora, EPE	38.5684861,-7.9032848	Especialidade Cirurgica	1853	11406
2020-05	Região de Saúde do Algarve	Centro Hospitalar Universitário do Algarve,EPE	37.0238973,-7.9281554	Especialidade Cirurgica	4777	38108
2020-05	Região de Saúde do Centro	Centro Hospitalar de Leiria, EPE	39.7414812,-8.7982706	Especialidade Cirurgica	3066	17775
2020-05	Região de Saúde do Centro	Unidade Local de Saúde da Guarda, EPE	40.5309916,-7.2734793	Especialidade Cirurgica	1139	8709
2020-05	Região de Saúde LVT	Centro Hospitalar de Setúbal, EPE	38.5283754,-8.8818638	Especialidade Cirurgica	1919	12529
2020-05	Região de Saúde LVT	Centro Hospitalar do Oeste, EPE	39.4054629,-9.1258493	Especialidade Cirurgica	2272	14229
2020-05	Região de Saúde LVT	Hospital de Cascais, PPP	38.729006,-9.418267	Especialidade Cirurgica	2205	10854
2020-05	Região de Saúde LVT	Hospital Professor Doutor Fernando Fonseca, EPE	38.7422257,-9.2264834	Especialidade Cirurgica	3740	26657
2020-05	Região de Saúde Norte	Centro Hospitalar Entre Douro e Vouga, EPE	40.9293884,-8.5458794	Especialidade Cirurgica	3028	16537
2020-05	Região de Saúde Norte	Centro Hospitalar Trás-os-Montes e Alto Douro, EPE	41.3031784,-7.7515252	Especialidade Cirurgica	3277	19757
2020-05	Região de Saúde Norte	Hospital da Senhora da Oliveira, Guimarães, EPE	41.4387173,-8.3086907	Especialidade Cirurgica	3427	23964
2020-06	Região de Saúde do Alentejo	Unidade Local de Saúde do Litoral Alentejano, EPE	38.0162314,-8.6956768	Especialidade Cirurgica	547	3798
2020-06	Região de Saúde do Alentejo	Unidade Local de Saúde do Norte Alentejano, EPE	39.3003425,-7.4263845	Especialidade Cirurgica	1500	11094
2020-06	Região de Saúde do Centro	Hospital Distrital da Figueira da Foz, EPE	40.117897,-8.8586755	Especialidade Cirurgica	1043	7525
2020-06	Região de Saúde do Centro	Unidade Local de Saúde da Guarda, EPE	40.5309916,-7.2734793	Especialidade Cirurgica	1342	10361
2020-06	Região de Saúde do Centro	Unidade Local de Saúde de Castelo Branco, EPE	39.8212263,-7.4981271	Especialidade Cirurgica	1441	10444
2020-06	Região de Saúde LVT	Centro Hospitalar Universitário Lisboa Central, EPE	38.7166948,-9.1371248	Especialidade Cirurgica	7591	72262
2020-06	Região de Saúde LVT	Centro Hospitalar Universitário de Lisboa Norte, EPE	38.7500861,-9.1616116	Especialidade Cirurgica	6665	44223
2020-06	Região de Saúde Norte	Centro Hospitalar Entre Douro e Vouga, EPE	40.9293884,-8.5458794	Especialidade Cirurgica	3848	20319
2020-06	Região de Saúde Norte	Centro Hospitalar Tâmega e Sousa, EPE	41.2494561,-8.264901	Especialidade Cirurgica	4719	24786
2020-06	Região de Saúde Norte	Hospital da Senhora da Oliveira, Guimarães, EPE	41.4387173,-8.3086907	Especialidade Cirurgica	4062	28226
2020-07	Região de Saúde do Centro	Centro Hospitalar e Universitário de Coimbra, EPE	40.2191523,-8.4098211	Especialidade Cirurgica	14003	100822
2020-07	Região de Saúde LVT	Centro Hospitalar Universitário Lisboa Central, EPE	38.7166948,-9.1371248	Especialidade Cirurgica	9295	84317
2020-07	Região de Saúde LVT	Centro Hospitalar Universitário de Lisboa Norte, EPE	38.7500861,-9.1616116	Especialidade Cirurgica	7867	51412
2020-07	Região de Saúde LVT	Hospital Professor Doutor Fernando Fonseca, EPE	38.7422257,-9.2264834	Especialidade Cirurgica	4957	36086
2020-07	Região de Saúde LVT	Hospital Garcia de Orta, EPE	38.6658713,-9.1822554	Especialidade Cirurgica	5194	37151
2020-07	Região de Saúde Norte	Centro Hospitalar Universitário de São João, EPE	41.1831056,-8.6010558	Especialidade Cirurgica	12647	76158
2020-07	Região de Saúde Norte	Centro Hospitalar do Médio Ave, EPE	41.3423984,-8.4802503	Especialidade Cirurgica	2519	15421
2020-07	Região de Saúde Norte	Centro Hospitalar Póvoa de Varzim/Vila do Conde, EPE	41.3828711,-8.7589945	Especialidade Cirurgica	2183	9633
2020-07	Região de Saúde Norte	Centro Hospitalar Tâmega e Sousa, EPE	41.2494561,-8.264901	Especialidade Cirurgica	5696	29471
2020-07	Região de Saúde Norte	Centro Hospitalar Vila Nova de Gaia/Espinho, EPE	41.1094138,-8.5972617	Especialidade Cirurgica	6710	36794
2020-07	Região de Saúde Norte	Hospital Santa Maria Maior, EPE	41.5324234,-8.6171561	Especialidade Cirurgica	1105	6536
2020-07	Região de Saúde Norte	Unidade Local de Saúde de Matosinhos, EPE	41.1794456,-8.6745115	Especialidade Cirurgica	3471	21896
2020-08	Região de Saúde do Alentejo	Unidade Local de Saúde do Norte Alentejano, EPE	39.3003425,-7.4263845	Especialidade Cirurgica	1987	14871
2020-08	Região de Saúde do Centro	Hospital Dr. Francisco Zagalo	40.8571967,-8.6318023	Especialidade Cirurgica	146	531
2020-08	Região de Saúde do Centro	Unidade Local de Saúde da Guarda, EPE	40.5309916,-7.2734793	Especialidade Cirurgica	1804	13810
2020-08	Região de Saúde LVT	Centro Hospitalar do Oeste, EPE	39.4054629,-9.1258493	Especialidade Cirurgica	3657	22800
2020-08	Região de Saúde LVT	Hospital de Loures, PPP	38.821455,-9.176296	Especialidade Cirurgica	4507	21853
2020-08	Região de Saúde LVT	Hospital Distrital de Santarém, EPE	39.2410946,-8.6937515	Especialidade Cirurgica	3482	26452
2020-08	Região de Saúde Norte	Centro Hospitalar Trás-os-Montes e Alto Douro, EPE	41.3031784,-7.7515252	Especialidade Cirurgica	5711	34228
2020-08	Região de Saúde Norte	Instituto Português Oncologia do Porto, EPE	41.1785642,-8.6062881	Especialidade Cirurgica	3758	28006
2020-08	Região de Saúde Norte	Unidade Local de Saúde de Matosinhos, EPE	41.1794456,-8.6745115	Especialidade Cirurgica	4010	25502
2020-09	Região de Saúde do Alentejo	Unidade Local de Saúde do Litoral Alentejano, EPE	38.0162314,-8.6956768	Especialidade Cirurgica	1074	6639
2020-09	Região de Saúde do Alentejo	Unidade Local de Saúde do Norte Alentejano, EPE	39.3003425,-7.4263845	Especialidade Cirurgica	2241	16570
2020-09	Região de Saúde LVT	Centro Hospitalar de Lisboa Ocidental, EPE	38.708454,-9.216985	Especialidade Cirurgica	7426	57546
2020-09	Região de Saúde LVT	Hospital de Loures, PPP	38.821455,-9.176296	Especialidade Cirurgica	5121	24867
2020-09	Região de Saúde LVT	Hospital Garcia de Orta, EPE	38.6658713,-9.1822554	Especialidade Cirurgica	6683	48117
2020-09	Região de Saúde Norte	Centro Hospitalar Vila Nova de Gaia/Espinho, EPE	41.1094138,-8.5972617	Especialidade Cirurgica	8841	46866
2020-09	Região de Saúde Norte	Hospital da Senhora da Oliveira, Guimarães, EPE	41.4387173,-8.3086907	Especialidade Cirurgica	6468	43139
2020-09	Região de Saúde Norte	Hospital Santa Maria Maior, EPE	41.5324234,-8.6171561	Especialidade Cirurgica	1377	8515
2020-09	Região de Saúde Norte	Unidade Local de Saúde do Nordeste, EPE	41.8056532,-6.7888197	Especialidade Cirurgica	3061	21707
2020-10	Região de Saúde do Centro	Instituto Português Oncologia de Coimbra, EPE	40.2162514,-8.4103814	Especialidade Cirurgica	2866	19246
2020-10	Região de Saúde LVT	Centro Hospitalar de Lisboa Ocidental, EPE	38.708454,-9.216985	Especialidade Cirurgica	8347	64653
2020-10	Região de Saúde LVT	Centro Hospitalar de Setúbal, EPE	38.5283754,-8.8818638	Especialidade Cirurgica	3906	25918
2020-10	Região de Saúde LVT	Centro Hospitalar Médio Tejo, EPE	39.478072,-8.5404429	Especialidade Cirurgica	4452	31185
2020-10	Região de Saúde LVT	Hospital de Loures, PPP	38.821455,-9.176296	Especialidade Cirurgica	5740	27632
2020-10	Região de Saúde LVT	Hospital de Vila Franca de Xira, PPP	38.977235,-8.984506	Especialidade Cirurgica	5050	25864
2020-10	Região de Saúde LVT	Hospital Distrital de Santarém, EPE	39.2410946,-8.6937515	Especialidade Cirurgica	4483	33419
2020-10	Região de Saúde LVT	Hospital Professor Doutor Fernando Fonseca, EPE	38.7422257,-9.2264834	Especialidade Cirurgica	7337	52784
2020-10	Região de Saúde LVT	Instituto Português Oncologia de Lisboa, EPE	38.7396768,-9.1634516	Especialidade Cirurgica	3680	22037
2020-10	Região de Saúde Norte	Centro Hospitalar Universitário de São João, EPE	41.1831056,-8.6010558	Especialidade Cirurgica	19753	114134
2020-10	Região de Saúde Norte	Centro Hospitalar Tâmega e Sousa, EPE	41.2494561,-8.264901	Especialidade Cirurgica	8285	42850
2020-10	Região de Saúde Norte	Instituto Português Oncologia do Porto, EPE	41.1785642,-8.6062881	Especialidade Cirurgica	4775	35885
2020-10	Região de Saúde Norte	Unidade Local de Saúde do Nordeste, EPE	41.8056532,-6.7888197	Especialidade Cirurgica	3426	23986
2020-11	Região de Saúde do Alentejo	Unidade Local de Saúde do Baixo Alentejo, EPE	38.014123,-7.8721227	Especialidade Cirurgica	3337	22272
2020-11	Região de Saúde do Centro	Centro Hospitalar Universitário Cova da Beira, EPE	40.2804158,-7.4922407	Especialidade Cirurgica	3097	28183
2020-11	Região de Saúde do Centro	Centro Hospitalar e Universitário de Coimbra, EPE	40.2191523,-8.4098211	Especialidade Cirurgica	22810	162617
2020-11	Região de Saúde do Centro	Instituto Português Oncologia de Coimbra, EPE	40.2162514,-8.4103814	Especialidade Cirurgica	3201	21186
2020-11	Região de Saúde do Centro	Unidade Local de Saúde da Guarda, EPE	40.5309916,-7.2734793	Especialidade Cirurgica	2365	19030
2020-11	Região de Saúde LVT	Centro Hospitalar Universitário Lisboa Central, EPE	38.7166948,-9.1371248	Especialidade Cirurgica	17968	131536
2020-11	Região de Saúde LVT	Centro Hospitalar de Lisboa Ocidental, EPE	38.708454,-9.216985	Especialidade Cirurgica	9201	70838
2020-11	Região de Saúde LVT	Centro Hospitalar Universitário de Lisboa Norte, EPE	38.7500861,-9.1616116	Especialidade Cirurgica	12633	80038
2020-11	Região de Saúde LVT	Centro Hospitalar Médio Tejo, EPE	39.478072,-8.5404429	Especialidade Cirurgica	4969	34092
2020-11	Região de Saúde LVT	Hospital de Cascais, PPP	38.729006,-9.418267	Especialidade Cirurgica	5442	25880
2020-11	Região de Saúde LVT	Hospital de Vila Franca de Xira, PPP	38.977235,-8.984506	Especialidade Cirurgica	5529	28307
2020-11	Região de Saúde Norte	Centro Hospitalar Trás-os-Montes e Alto Douro, EPE	41.3031784,-7.7515252	Especialidade Cirurgica	8035	47745
2020-11	Região de Saúde Norte	Centro Hospitalar Vila Nova de Gaia/Espinho, EPE	41.1094138,-8.5972617	Especialidade Cirurgica	10979	58158
2020-11	Região de Saúde Norte	Hospital da Senhora da Oliveira, Guimarães, EPE	41.4387173,-8.3086907	Especialidade Cirurgica	7910	52150
2020-11	Região de Saúde Norte	Unidade Local de Saúde de Matosinhos, EPE	41.1794456,-8.6745115	Especialidade Cirurgica	5863	35786
2020-12	Região de Saúde do Alentejo	Unidade Local de Saúde do Baixo Alentejo, EPE	38.014123,-7.8721227	Especialidade Cirurgica	3657	24332
2020-12	Região de Saúde do Alentejo	Unidade Local de Saúde do Norte Alentejano, EPE	39.3003425,-7.4263845	Especialidade Cirurgica	2879	20714
2020-12	Região de Saúde do Centro	Centro Hospitalar do Baixo Vouga, EPE	40.6362453,-8.6543716	Especialidade Cirurgica	7535	38068
2020-12	Região de Saúde do Centro	Hospital Distrital da Figueira da Foz, EPE	40.117897,-8.8586755	Especialidade Cirurgica	2118	14628
2020-12	Região de Saúde do Centro	Unidade Local de Saúde da Guarda, EPE	40.5309916,-7.2734793	Especialidade Cirurgica	2547	20638
2020-12	Região de Saúde LVT	Centro Hospitalar Universitário Lisboa Central, EPE	38.7166948,-9.1371248	Especialidade Cirurgica	19359	138032
2020-12	Região de Saúde LVT	Centro Hospitalar do Oeste, EPE	39.4054629,-9.1258493	Especialidade Cirurgica	5401	33493
2020-12	Região de Saúde LVT	Hospital de Vila Franca de Xira, PPP	38.977235,-8.984506	Especialidade Cirurgica	5931	30858
2020-12	Região de Saúde LVT	Hospital Garcia de Orta, EPE	38.6658713,-9.1822554	Especialidade Cirurgica	8926	63878
2020-12	Região de Saúde LVT	Instituto Português Oncologia de Lisboa, EPE	38.7396768,-9.1634516	Especialidade Cirurgica	4508	26736
2020-12	Região de Saúde Norte	Hospital Santa Maria Maior, EPE	41.5324234,-8.6171561	Especialidade Cirurgica	1825	11376
2020-01	Região de Saúde do Alentejo	Hospital Espírito Santo de Évora, EPE	38.5684861,-7.9032848	Especialidade Médica	523	4281
2020-01	Região de Saúde do Algarve	Centro Hospitalar Universitário do Algarve,EPE	37.0238973,-7.9281554	Especialidade Médica	1244	15364
2020-01	Região de Saúde do Centro	Centro Hospitalar Tondela-Viseu, EPE	40.516364,-8.0827433	Especialidade Médica	930	9868
2020-01	Região de Saúde do Centro	Hospital Dr. Francisco Zagalo	40.8571967,-8.6318023	Especialidade Médica	26	466
2020-01	Região de Saúde do Centro	Instituto Português Oncologia de Coimbra, EPE	40.2162514,-8.4103814	Especialidade Médica	157	916
2020-01	Região de Saúde do Centro	Unidade Local de Saúde de Castelo Branco, EPE	39.8212263,-7.4981271	Especialidade Médica	307	2554
2020-01	Região de Saúde LVT	Centro Hospitalar Barreiro/Montijo, EPE	38.6554005,-9.0592392	Especialidade Médica	479	5878
2020-01	Região de Saúde LVT	Centro Hospitalar Médio Tejo, EPE	39.478072,-8.5404429	Especialidade Médica	755	7722
2020-01	Região de Saúde LVT	Hospital Professor Doutor Fernando Fonseca, EPE	38.7422257,-9.2264834	Especialidade Médica	1329	15064
2020-01	Região de Saúde LVT	Instituto Português Oncologia de Lisboa, EPE	38.7396768,-9.1634516	Especialidade Médica	659	4090
2020-01	Região de Saúde Norte	Centro Hospitalar Entre Douro e Vouga, EPE	40.9293884,-8.5458794	Especialidade Médica	772	7709
2020-01	Região de Saúde Norte	Centro Hospitalar Póvoa de Varzim/Vila do Conde, EPE	41.3828711,-8.7589945	Especialidade Médica	279	2227
2020-01	Região de Saúde Norte	Hospital da Senhora da Oliveira, Guimarães, EPE	41.4387173,-8.3086907	Especialidade Médica	897	9729
2020-01	Região de Saúde Norte	Hospital de Magalhães Lemos, EPE	41.1764649,-8.6649823	Especialidade Médica	215	4649
2020-01	Região de Saúde Norte	Hospital Santa Maria Maior, EPE	41.5324234,-8.6171561	Especialidade Médica	288	2573
2020-02	Região de Saúde do Alentejo	Hospital Espírito Santo de Évora, EPE	38.5684861,-7.9032848	Especialidade Médica	989	7916
2020-02	Região de Saúde LVT	Centro Hospitalar do Oeste, EPE	39.4054629,-9.1258493	Especialidade Médica	1310	11682
2020-02	Região de Saúde LVT	Centro Hospitalar Médio Tejo, EPE	39.478072,-8.5404429	Especialidade Médica	1503	15000
2020-02	Região de Saúde LVT	Hospital de Vila Franca de Xira, PPP	38.977235,-8.984506	Especialidade Médica	1450	15422
2020-02	Região de Saúde LVT	Instituto Português Oncologia de Lisboa, EPE	38.7396768,-9.1634516	Especialidade Médica	1159	8212
2020-02	Região de Saúde Norte	Centro Hospitalar Universitário de São João, EPE	41.1831056,-8.6010558	Especialidade Médica	2686	29367
2020-02	Região de Saúde Norte	Centro Hospitalar Entre Douro e Vouga, EPE	40.9293884,-8.5458794	Especialidade Médica	1449	14776
2020-02	Região de Saúde Norte	Centro Hospitalar Tâmega e Sousa, EPE	41.2494561,-8.264901	Especialidade Médica	1853	19151
2020-02	Região de Saúde Norte	Hospital da Senhora da Oliveira, Guimarães, EPE	41.4387173,-8.3086907	Especialidade Médica	1712	18790
2020-02	Região de Saúde Norte	Hospital de Braga, EPE	41.56785,-8.398982	Especialidade Médica	1770	18562
2020-02	Região de Saúde Norte	Unidade Local de Saúde do Alto Minho, EPE	41.7056054,-8.8252713	Especialidade Médica	1278	11668
2020-03	Região de Saúde do Centro	Centro Hospitalar Universitário Cova da Beira, EPE	40.2804158,-7.4922407	Especialidade Médica	1354	12158
2020-03	Região de Saúde do Centro	Centro Hospitalar do Baixo Vouga, EPE	40.6362453,-8.6543716	Especialidade Médica	1694	17565
2020-03	Região de Saúde LVT	Centro Hospitalar Universitário Lisboa Central, EPE	38.7166948,-9.1371248	Especialidade Médica	3358	49680
2020-03	Região de Saúde LVT	Centro Hospitalar de Lisboa Ocidental, EPE	38.708454,-9.216985	Especialidade Médica	2672	28009
2020-03	Região de Saúde LVT	Centro Hospitalar Psiquiátrico de Lisboa	38.7569771,-9.1460705	Especialidade Médica	419	8873
2020-03	Região de Saúde Norte	Unidade Local de Saúde de Matosinhos, EPE	41.1794456,-8.6745115	Especialidade Médica	1840	17237
2020-03	Região de Saúde Norte	Unidade Local de Saúde do Alto Minho, EPE	41.7056054,-8.8252713	Especialidade Médica	1803	16410
2020-04	Região de Saúde do Alentejo	Unidade Local de Saúde do Norte Alentejano, EPE	39.3003425,-7.4263845	Especialidade Médica	1210	12693
2020-04	Região de Saúde do Centro	Hospital Dr. Francisco Zagalo	40.8571967,-8.6318023	Especialidade Médica	162	2223
2020-04	Região de Saúde do Centro	Instituto Português Oncologia de Coimbra, EPE	40.2162514,-8.4103814	Especialidade Médica	548	3421
2020-04	Região de Saúde LVT	Centro Hospitalar Universitário Lisboa Central, EPE	38.7166948,-9.1371248	Especialidade Médica	4477	61549
2020-04	Região de Saúde LVT	Centro Hospitalar de Setúbal, EPE	38.5283754,-8.8818638	Especialidade Médica	2632	22057
2020-04	Região de Saúde LVT	Hospital Distrital de Santarém, EPE	39.2410946,-8.6937515	Especialidade Médica	2753	25034
2020-04	Região de Saúde LVT	Instituto Português Oncologia de Lisboa, EPE	38.7396768,-9.1634516	Especialidade Médica	2230	15323
2020-04	Região de Saúde Norte	Centro Hospitalar Universitário de São João, EPE	41.1831056,-8.6010558	Especialidade Médica	4897	52298
2020-04	Região de Saúde Norte	Centro Hospitalar Universitário do Porto, EPE	41.1472498,-8.6172617	Especialidade Médica	3130	40135
2020-04	Região de Saúde Norte	Centro Hospitalar Entre Douro e Vouga, EPE	40.9293884,-8.5458794	Especialidade Médica	2629	27562
2020-04	Região de Saúde Norte	Centro Hospitalar Póvoa de Varzim/Vila do Conde, EPE	41.3828711,-8.7589945	Especialidade Médica	942	8049
2020-04	Região de Saúde Norte	Centro Hospitalar Tâmega e Sousa, EPE	41.2494561,-8.264901	Especialidade Médica	3177	33494
2020-05	Região de Saúde do Alentejo	Unidade Local de Saúde do Litoral Alentejano, EPE	38.0162314,-8.6956768	Especialidade Médica	1122	9910
2020-05	Região de Saúde do Algarve	Centro Hospitalar Universitário do Algarve,EPE	37.0238973,-7.9281554	Especialidade Médica	5151	62894
2020-05	Região de Saúde do Centro	Centro Hospitalar de Leiria, EPE	39.7414812,-8.7982706	Especialidade Médica	3869	36883
2020-05	Região de Saúde do Centro	Centro Hospitalar Tondela-Viseu, EPE	40.516364,-8.0827433	Especialidade Médica	3799	39755
2020-05	Região de Saúde LVT	Centro Hospitalar Universitário Lisboa Central, EPE	38.7166948,-9.1371248	Especialidade Médica	5738	74767
2020-05	Região de Saúde LVT	Hospital de Cascais, PPP	38.729006,-9.418267	Especialidade Médica	1949	20295
2020-05	Região de Saúde LVT	Hospital de Vila Franca de Xira, PPP	38.977235,-8.984506	Especialidade Médica	3000	32627
2020-05	Região de Saúde Norte	Centro Hospitalar Universitário de São João, EPE	41.1831056,-8.6010558	Especialidade Médica	5801	63029
2020-05	Região de Saúde Norte	Centro Hospitalar Tâmega e Sousa, EPE	41.2494561,-8.264901	Especialidade Médica	3752	39712
2020-05	Região de Saúde Norte	Hospital Santa Maria Maior, EPE	41.5324234,-8.6171561	Especialidade Médica	1221	10689
2020-06	Região de Saúde do Alentejo	Hospital Espírito Santo de Évora, EPE	38.5684861,-7.9032848	Especialidade Médica	2279	19785
2020-06	Região de Saúde do Centro	Centro Hospitalar Universitário Cova da Beira, EPE	40.2804158,-7.4922407	Especialidade Médica	2358	20942
2020-06	Região de Saúde do Centro	Centro Hospitalar e Universitário de Coimbra, EPE	40.2191523,-8.4098211	Especialidade Médica	9571	104909
2020-06	Região de Saúde LVT	Centro Hospitalar Médio Tejo, EPE	39.478072,-8.5404429	Especialidade Médica	3757	40610
2020-06	Região de Saúde LVT	Hospital de Vila Franca de Xira, PPP	38.977235,-8.984506	Especialidade Médica	3495	38850
2020-06	Região de Saúde Norte	Centro Hospitalar do Médio Ave, EPE	41.3423984,-8.4802503	Especialidade Médica	1740	21566
2020-06	Região de Saúde Norte	Centro Hospitalar Entre Douro e Vouga, EPE	40.9293884,-8.5458794	Especialidade Médica	3560	36436
2020-06	Região de Saúde Norte	Centro Hospitalar Póvoa de Varzim/Vila do Conde, EPE	41.3828711,-8.7589945	Especialidade Médica	1286	11073
2020-06	Região de Saúde Norte	Centro Hospitalar Trás-os-Montes e Alto Douro, EPE	41.3031784,-7.7515252	Especialidade Médica	6199	52119
2020-06	Região de Saúde Norte	Centro Hospitalar Vila Nova de Gaia/Espinho, EPE	41.1094138,-8.5972617	Especialidade Médica	3637	40000
2020-06	Região de Saúde Norte	Hospital da Senhora da Oliveira, Guimarães, EPE	41.4387173,-8.3086907	Especialidade Médica	4082	48716
2020-06	Região de Saúde Norte	Instituto Português Oncologia do Porto, EPE	41.1785642,-8.6062881	Especialidade Médica	1992	18922
2020-06	Região de Saúde Norte	Unidade Local de Saúde do Alto Minho, EPE	41.7056054,-8.8252713	Especialidade Médica	3056	29511
2020-07	Região de Saúde do Algarve	Centro Hospitalar Universitário do Algarve,EPE	37.0238973,-7.9281554	Especialidade Médica	7044	84713
2020-07	Região de Saúde do Centro	Hospital Distrital da Figueira da Foz, EPE	40.117897,-8.8586755	Especialidade Médica	1383	11993
2020-07	Região de Saúde do Centro	Instituto Português Oncologia de Coimbra, EPE	40.2162514,-8.4103814	Especialidade Médica	897	5813
2020-07	Região de Saúde LVT	Centro Hospitalar Barreiro/Montijo, EPE	38.6554005,-9.0592392	Especialidade Médica	2590	36702
2020-07	Região de Saúde LVT	Centro Hospitalar de Setúbal, EPE	38.5283754,-8.8818638	Especialidade Médica	4265	38056
2020-07	Região de Saúde LVT	Centro Hospitalar do Oeste, EPE	39.4054629,-9.1258493	Especialidade Médica	3813	33971
2020-07	Região de Saúde LVT	Centro Hospitalar Médio Tejo, EPE	39.478072,-8.5404429	Especialidade Médica	4354	47441
2020-07	Região de Saúde LVT	Hospital Distrital de Santarém, EPE	39.2410946,-8.6937515	Especialidade Médica	4556	41391
2020-07	Região de Saúde Norte	Hospital Santa Maria Maior, EPE	41.5324234,-8.6171561	Especialidade Médica	1609	14221
2020-07	Região de Saúde Norte	Unidade Local de Saúde do Alto Minho, EPE	41.7056054,-8.8252713	Especialidade Médica	3560	34221
2020-08	Região de Saúde do Centro	Centro Hospitalar do Baixo Vouga, EPE	40.6362453,-8.6543716	Especialidade Médica	3762	42202
2020-08	Região de Saúde do Centro	Centro Hospitalar e Universitário de Coimbra, EPE	40.2191523,-8.4098211	Especialidade Médica	12567	139392
2020-08	Região de Saúde do Centro	Centro Hospitalar Tondela-Viseu, EPE	40.516364,-8.0827433	Especialidade Médica	5970	61683
2020-08	Região de Saúde LVT	Centro Hospitalar de Lisboa Ocidental, EPE	38.708454,-9.216985	Especialidade Médica	5817	65550
2020-08	Região de Saúde LVT	Hospital de Vila Franca de Xira, PPP	38.977235,-8.984506	Especialidade Médica	4602	51932
2020-08	Região de Saúde LVT	Hospital Garcia de Orta, EPE	38.6658713,-9.1822554	Especialidade Médica	4904	63479
2020-08	Região de Saúde Norte	Centro Hospitalar Tâmega e Sousa, EPE	41.2494561,-8.264901	Especialidade Médica	5781	62798
2020-08	Região de Saúde Norte	Hospital de Braga, EPE	41.56785,-8.398982	Especialidade Médica	6229	63761
2020-09	Região de Saúde do Centro	Unidade Local de Saúde de Castelo Branco, EPE	39.8212263,-7.4981271	Especialidade Médica	2395	19240
2020-09	Região de Saúde LVT	Hospital de Vila Franca de Xira, PPP	38.977235,-8.984506	Especialidade Médica	5114	58191
2020-09	Região de Saúde Norte	Centro Hospitalar Universitário de São João, EPE	41.1831056,-8.6010558	Especialidade Médica	9920	106677
2020-09	Região de Saúde Norte	Centro Hospitalar Universitário do Porto, EPE	41.1472498,-8.6172617	Especialidade Médica	6628	85183
2020-09	Região de Saúde Norte	Centro Hospitalar Trás-os-Montes e Alto Douro, EPE	41.3031784,-7.7515252	Especialidade Médica	9078	76053
2020-09	Região de Saúde Norte	Hospital da Senhora da Oliveira, Guimarães, EPE	41.4387173,-8.3086907	Especialidade Médica	5979	69689
2020-09	Região de Saúde Norte	Hospital de Braga, EPE	41.56785,-8.398982	Especialidade Médica	6950	71326
2020-09	Região de Saúde Norte	Hospital Santa Maria Maior, EPE	41.5324234,-8.6171561	Especialidade Médica	2009	17738
2020-09	Região de Saúde Norte	Instituto Português Oncologia do Porto, EPE	41.1785642,-8.6062881	Especialidade Médica	3126	29045
2020-10	Região de Saúde do Centro	Centro Hospitalar de Leiria, EPE	39.7414812,-8.7982706	Especialidade Médica	7587	72621
2020-10	Região de Saúde do Centro	Centro Medicina de Reabilitação da Região Centro Rovisco Pais	40.297919,-8.7707806	Especialidade Médica	193	15046
2020-10	Região de Saúde do Centro	Hospital Dr. Francisco Zagalo	40.8571967,-8.6318023	Especialidade Médica	308	4608
2020-10	Região de Saúde LVT	Centro Hospitalar do Oeste, EPE	39.4054629,-9.1258493	Especialidade Médica	5289	48055
2020-10	Região de Saúde LVT	Centro Hospitalar Universitário de Lisboa Norte, EPE	38.7500861,-9.1616116	Especialidade Médica	13165	137993
2020-10	Região de Saúde LVT	Hospital Distrital de Santarém, EPE	39.2410946,-8.6937515	Especialidade Médica	6269	58199
2020-10	Região de Saúde Norte	Centro Hospitalar do Médio Ave, EPE	41.3423984,-8.4802503	Especialidade Médica	2747	36510
2020-10	Região de Saúde Norte	Centro Hospitalar Universitário do Porto, EPE	41.1472498,-8.6172617	Especialidade Médica	7453	94507
2020-10	Região de Saúde Norte	Centro Hospitalar Trás-os-Montes e Alto Douro, EPE	41.3031784,-7.7515252	Especialidade Médica	10039	84441
2020-10	Região de Saúde Norte	Hospital da Senhora da Oliveira, Guimarães, EPE	41.4387173,-8.3086907	Especialidade Médica	6685	77835
2020-10	Região de Saúde Norte	Instituto Português Oncologia do Porto, EPE	41.1785642,-8.6062881	Especialidade Médica	3515	32467
2020-11	Região de Saúde do Alentejo	Hospital Espírito Santo de Évora, EPE	38.5684861,-7.9032848	Especialidade Médica	4110	37131
2020-11	Região de Saúde do Centro	Centro Hospitalar Tondela-Viseu, EPE	40.516364,-8.0827433	Especialidade Médica	8272	85241
2020-11	Região de Saúde LVT	Centro Hospitalar Universitário Lisboa Central, EPE	38.7166948,-9.1371248	Especialidade Médica	15799	163237
2020-11	Região de Saúde LVT	Centro Hospitalar Psiquiátrico de Lisboa	38.7569771,-9.1460705	Especialidade Médica	1196	29828
2020-11	Região de Saúde LVT	Hospital de Vila Franca de Xira, PPP	38.977235,-8.984506	Especialidade Médica	6244	70827
2020-11	Região de Saúde Norte	Hospital Santa Maria Maior, EPE	41.5324234,-8.6171561	Especialidade Médica	2572	22298
2020-12	Região de Saúde do Alentejo	Unidade Local de Saúde do Baixo Alentejo, EPE	38.014123,-7.8721227	Especialidade Médica	2877	28117
2020-12	Região de Saúde do Algarve	Centro Hospitalar Universitário do Algarve,EPE	37.0238973,-7.9281554	Especialidade Médica	11782	142588
2020-12	Região de Saúde do Centro	Centro Hospitalar Universitário Cova da Beira, EPE	40.2804158,-7.4922407	Especialidade Médica	4747	41867
2020-12	Região de Saúde do Centro	Centro Hospitalar Tondela-Viseu, EPE	40.516364,-8.0827433	Especialidade Médica	9094	93200
2020-12	Região de Saúde do Centro	Instituto Português Oncologia de Coimbra, EPE	40.2162514,-8.4103814	Especialidade Médica	1434	9915
2020-12	Região de Saúde do Centro	Unidade Local de Saúde de Castelo Branco, EPE	39.8212263,-7.4981271	Especialidade Médica	3177	26208
2020-12	Região de Saúde LVT	Centro Hospitalar de Lisboa Ocidental, EPE	38.708454,-9.216985	Especialidade Médica	8938	99611
2020-12	Região de Saúde LVT	Centro Hospitalar Universitário de Lisboa Norte, EPE	38.7500861,-9.1616116	Especialidade Médica	16039	168139
2020-12	Região de Saúde LVT	Hospital de Loures, PPP	38.821455,-9.176296	Especialidade Médica	8361	97761
2020-12	Região de Saúde LVT	Hospital Distrital de Santarém, EPE	39.2410946,-8.6937515	Especialidade Médica	7444	70696
2020-12	Região de Saúde LVT	Instituto Português Oncologia de Lisboa, EPE	38.7396768,-9.1634516	Especialidade Médica	6252	42517
2020-12	Região de Saúde Norte	Unidade Local de Saúde do Nordeste, EPE	41.8056532,-6.7888197	Especialidade Médica	4245	44825
2020-01	Região de Saúde do Alentejo	Unidade Local de Saúde do Baixo Alentejo, EPE	38.014123,-7.8721227	Especialidade Cirurgica	355	2569
2020-01	Região de Saúde do Alentejo	Unidade Local de Saúde do Litoral Alentejano, EPE	38.0162314,-8.6956768	Especialidade Cirurgica	72	926
2020-01	Região de Saúde do Alentejo	Unidade Local de Saúde do Norte Alentejano, EPE	39.3003425,-7.4263845	Especialidade Cirurgica	302	2134
2020-01	Região de Saúde do Centro	Unidade Local de Saúde de Castelo Branco, EPE	39.8212263,-7.4981271	Especialidade Cirurgica	312	2124
2020-01	Região de Saúde LVT	Centro Hospitalar de Lisboa Ocidental, EPE	38.708454,-9.216985	Especialidade Cirurgica	1062	8536
2020-01	Região de Saúde LVT	Centro Hospitalar de Setúbal, EPE	38.5283754,-8.8818638	Especialidade Cirurgica	446	3151
2020-01	Região de Saúde LVT	Hospital de Cascais, PPP	38.729006,-9.418267	Especialidade Cirurgica	532	2722
2020-01	Região de Saúde Norte	Centro Hospitalar Entre Douro e Vouga, EPE	40.9293884,-8.5458794	Especialidade Cirurgica	729	4042
2020-01	Região de Saúde Norte	Instituto Português Oncologia do Porto, EPE	41.1785642,-8.6062881	Especialidade Cirurgica	565	4032
2020-01	Região de Saúde Norte	Unidade Local de Saúde do Alto Minho, EPE	41.7056054,-8.8252713	Especialidade Cirurgica	829	4986
2020-02	Região de Saúde do Centro	Unidade Local de Saúde da Guarda, EPE	40.5309916,-7.2734793	Especialidade Cirurgica	546	4081
2020-02	Região de Saúde LVT	Centro Hospitalar Barreiro/Montijo, EPE	38.6554005,-9.0592392	Especialidade Cirurgica	942	5489
2020-02	Região de Saúde LVT	Hospital Distrital de Santarém, EPE	39.2410946,-8.6937515	Especialidade Cirurgica	926	7553
2020-02	Região de Saúde LVT	Hospital Professor Doutor Fernando Fonseca, EPE	38.7422257,-9.2264834	Especialidade Cirurgica	1802	12764
2020-02	Região de Saúde LVT	Hospital Garcia de Orta, EPE	38.6658713,-9.1822554	Especialidade Cirurgica	1868	12449
2020-02	Região de Saúde Norte	Centro Hospitalar Universitário do Porto, EPE	41.1472498,-8.6172617	Especialidade Cirurgica	3340	20106
2020-02	Região de Saúde Norte	Hospital de Braga, EPE	41.56785,-8.398982	Especialidade Cirurgica	2336	15165
2020-03	Região de Saúde do Centro	Centro Hospitalar Universitário Cova da Beira, EPE	40.2804158,-7.4922407	Especialidade Cirurgica	984	7476
2020-03	Região de Saúde LVT	Centro Hospitalar de Lisboa Ocidental, EPE	38.708454,-9.216985	Especialidade Cirurgica	2965	22829
2020-03	Região de Saúde LVT	Centro Hospitalar Universitário de Lisboa Norte, EPE	38.7500861,-9.1616116	Especialidade Cirurgica	3835	25670
2020-03	Região de Saúde LVT	Hospital de Cascais, PPP	38.729006,-9.418267	Especialidade Cirurgica	1473	7533
2020-03	Região de Saúde LVT	Hospital Professor Doutor Fernando Fonseca, EPE	38.7422257,-9.2264834	Especialidade Cirurgica	2510	17856
2020-03	Região de Saúde LVT	Hospital Garcia de Orta, EPE	38.6658713,-9.1822554	Especialidade Cirurgica	2676	17528
2020-03	Região de Saúde Norte	Centro Hospitalar Universitário do Porto, EPE	41.1472498,-8.6172617	Especialidade Cirurgica	4718	28007
2020-03	Região de Saúde Norte	Centro Hospitalar Trás-os-Montes e Alto Douro, EPE	41.3031784,-7.7515252	Especialidade Cirurgica	2401	14329
2020-03	Região de Saúde Norte	Centro Hospitalar Vila Nova de Gaia/Espinho, EPE	41.1094138,-8.5972617	Especialidade Cirurgica	3349	18631
2020-03	Região de Saúde Norte	Unidade Local de Saúde do Alto Minho, EPE	41.7056054,-8.8252713	Especialidade Cirurgica	2190	13425
2020-04	Região de Saúde do Alentejo	Unidade Local de Saúde do Litoral Alentejano, EPE	38.0162314,-8.6956768	Especialidade Cirurgica	435	3298
2020-04	Região de Saúde do Alentejo	Unidade Local de Saúde do Norte Alentejano, EPE	39.3003425,-7.4263845	Especialidade Cirurgica	1047	7610
2020-04	Região de Saúde do Algarve	Centro Hospitalar Universitário do Algarve,EPE	37.0238973,-7.9281554	Especialidade Cirurgica	3885	31040
2020-04	Região de Saúde do Centro	Centro Hospitalar Universitário Cova da Beira, EPE	40.2804158,-7.4922407	Especialidade Cirurgica	1129	9383
2020-04	Região de Saúde LVT	Centro Hospitalar de Lisboa Ocidental, EPE	38.708454,-9.216985	Especialidade Cirurgica	3485	27812
2020-04	Região de Saúde LVT	Centro Hospitalar de Setúbal, EPE	38.5283754,-8.8818638	Especialidade Cirurgica	1584	10333
2020-04	Região de Saúde LVT	Centro Hospitalar Médio Tejo, EPE	39.478072,-8.5404429	Especialidade Cirurgica	1889	13442
2020-04	Região de Saúde LVT	Hospital de Vila Franca de Xira, PPP	38.977235,-8.984506	Especialidade Cirurgica	1953	10297
2020-04	Região de Saúde Norte	Hospital de Braga, EPE	41.56785,-8.398982	Especialidade Cirurgica	4287	26806
2020-05	Região de Saúde do Alentejo	Unidade Local de Saúde do Norte Alentejano, EPE	39.3003425,-7.4263845	Especialidade Cirurgica	1270	9144
2020-05	Região de Saúde do Centro	Hospital Distrital da Figueira da Foz, EPE	40.117897,-8.8586755	Especialidade Cirurgica	838	6104
2020-05	Região de Saúde do Centro	Hospital Dr. Francisco Zagalo	40.8571967,-8.6318023	Especialidade Cirurgica	92	341
2020-05	Região de Saúde do Centro	Instituto Português Oncologia de Coimbra, EPE	40.2162514,-8.4103814	Especialidade Cirurgica	1362	9692
2020-05	Região de Saúde do Centro	Unidade Local de Saúde de Castelo Branco, EPE	39.8212263,-7.4981271	Especialidade Cirurgica	1196	8621
2020-05	Região de Saúde LVT	Centro Hospitalar de Lisboa Ocidental, EPE	38.708454,-9.216985	Especialidade Cirurgica	4234	32794
2020-05	Região de Saúde LVT	Centro Hospitalar Médio Tejo, EPE	39.478072,-8.5404429	Especialidade Cirurgica	2242	16069
2020-05	Região de Saúde Norte	Centro Hospitalar Universitário de São João, EPE	41.1831056,-8.6010558	Especialidade Cirurgica	8708	53306
2020-06	Região de Saúde do Alentejo	Unidade Local de Saúde do Baixo Alentejo, EPE	38.014123,-7.8721227	Especialidade Cirurgica	1812	12199
2020-06	Região de Saúde do Centro	Centro Hospitalar Tondela-Viseu, EPE	40.516364,-8.0827433	Especialidade Cirurgica	3962	30616
2020-06	Região de Saúde do Centro	Hospital Dr. Francisco Zagalo	40.8571967,-8.6318023	Especialidade Cirurgica	106	401
2020-06	Região de Saúde LVT	Centro Hospitalar de Lisboa Ocidental, EPE	38.708454,-9.216985	Especialidade Cirurgica	4968	38406
2020-06	Região de Saúde LVT	Centro Hospitalar de Setúbal, EPE	38.5283754,-8.8818638	Especialidade Cirurgica	2275	14830
2020-06	Região de Saúde LVT	Hospital de Vila Franca de Xira, PPP	38.977235,-8.984506	Especialidade Cirurgica	2923	15201
2020-06	Região de Saúde LVT	Instituto Português Oncologia de Lisboa, EPE	38.7396768,-9.1634516	Especialidade Cirurgica	2056	13160
2020-06	Região de Saúde Norte	Centro Hospitalar Universitário do Porto, EPE	41.1472498,-8.6172617	Especialidade Cirurgica	7670	48804
2020-06	Região de Saúde Norte	Centro Hospitalar Póvoa de Varzim/Vila do Conde, EPE	41.3828711,-8.7589945	Especialidade Cirurgica	1841	8288
2020-06	Região de Saúde Norte	Hospital de Braga, EPE	41.56785,-8.398982	Especialidade Cirurgica	6450	39116
2020-06	Região de Saúde Norte	Unidade Local de Saúde de Matosinhos, EPE	41.1794456,-8.6745115	Especialidade Cirurgica	2823	18367
2020-07	Região de Saúde do Alentejo	Unidade Local de Saúde do Litoral Alentejano, EPE	38.0162314,-8.6956768	Especialidade Cirurgica	854	5263
2020-07	Região de Saúde do Algarve	Centro Hospitalar Universitário do Algarve,EPE	37.0238973,-7.9281554	Especialidade Cirurgica	6785	54509
2020-07	Região de Saúde do Centro	Centro Hospitalar do Baixo Vouga, EPE	40.6362453,-8.6543716	Especialidade Cirurgica	4443	22264
2020-07	Região de Saúde do Centro	Instituto Português Oncologia de Coimbra, EPE	40.2162514,-8.4103814	Especialidade Cirurgica	2002	13908
2020-07	Região de Saúde do Centro	Unidade Local de Saúde da Guarda, EPE	40.5309916,-7.2734793	Especialidade Cirurgica	1581	12140
2020-07	Região de Saúde LVT	Centro Hospitalar Barreiro/Montijo, EPE	38.6554005,-9.0592392	Especialidade Cirurgica	2655	16103
2020-07	Região de Saúde LVT	Centro Hospitalar de Setúbal, EPE	38.5283754,-8.8818638	Especialidade Cirurgica	2694	17599
2020-07	Região de Saúde Norte	Unidade Local de Saúde do Alto Minho, EPE	41.7056054,-8.8252713	Especialidade Cirurgica	4292	27521
2020-08	Região de Saúde do Alentejo	Hospital Espírito Santo de Évora, EPE	38.5684861,-7.9032848	Especialidade Cirurgica	3104	18643
2020-08	Região de Saúde do Algarve	Centro Hospitalar Universitário do Algarve,EPE	37.0238973,-7.9281554	Especialidade Cirurgica	7785	62640
2020-08	Região de Saúde do Centro	Centro Hospitalar Universitário Cova da Beira, EPE	40.2804158,-7.4922407	Especialidade Cirurgica	2203	21045
2020-08	Região de Saúde do Centro	Centro Hospitalar de Leiria, EPE	39.7414812,-8.7982706	Especialidade Cirurgica	5042	29542
2020-08	Região de Saúde do Centro	Centro Hospitalar do Baixo Vouga, EPE	40.6362453,-8.6543716	Especialidade Cirurgica	5023	25543
2020-08	Região de Saúde do Centro	Centro Hospitalar Tondela-Viseu, EPE	40.516364,-8.0827433	Especialidade Cirurgica	5492	42729
2020-08	Região de Saúde do Centro	Instituto Português Oncologia de Coimbra, EPE	40.2162514,-8.4103814	Especialidade Cirurgica	2217	15502
2020-08	Região de Saúde LVT	Centro Hospitalar de Setúbal, EPE	38.5283754,-8.8818638	Especialidade Cirurgica	3097	20365
2020-08	Região de Saúde LVT	Hospital de Cascais, PPP	38.729006,-9.418267	Especialidade Cirurgica	3853	18044
2020-08	Região de Saúde Norte	Hospital de Braga, EPE	41.56785,-8.398982	Especialidade Cirurgica	9172	52415
2020-08	Região de Saúde Norte	Hospital Santa Maria Maior, EPE	41.5324234,-8.6171561	Especialidade Cirurgica	1228	7408
2020-09	Região de Saúde do Alentejo	Hospital Espírito Santo de Évora, EPE	38.5684861,-7.9032848	Especialidade Cirurgica	3533	20976
2020-09	Região de Saúde do Centro	Hospital Distrital da Figueira da Foz, EPE	40.117897,-8.8586755	Especialidade Cirurgica	1654	11619
2020-09	Região de Saúde do Centro	Unidade Local de Saúde de Castelo Branco, EPE	39.8212263,-7.4981271	Especialidade Cirurgica	2185	15890
2020-09	Região de Saúde LVT	Centro Hospitalar Barreiro/Montijo, EPE	38.6554005,-9.0592392	Especialidade Cirurgica	3351	20321
2020-09	Região de Saúde LVT	Centro Hospitalar Médio Tejo, EPE	39.478072,-8.5404429	Especialidade Cirurgica	3905	27730
2020-09	Região de Saúde LVT	Instituto Português Oncologia de Lisboa, EPE	38.7396768,-9.1634516	Especialidade Cirurgica	3234	19767
2020-10	Região de Saúde do Alentejo	Unidade Local de Saúde do Baixo Alentejo, EPE	38.014123,-7.8721227	Especialidade Cirurgica	3003	20271
2020-10	Região de Saúde do Alentejo	Unidade Local de Saúde do Litoral Alentejano, EPE	38.0162314,-8.6956768	Especialidade Cirurgica	1211	7448
2020-10	Região de Saúde do Alentejo	Unidade Local de Saúde do Norte Alentejano, EPE	39.3003425,-7.4263845	Especialidade Cirurgica	2525	18440
2020-10	Região de Saúde do Centro	Centro Hospitalar e Universitário de Coimbra, EPE	40.2191523,-8.4098211	Especialidade Cirurgica	20529	146846
2020-10	Região de Saúde do Centro	Unidade Local de Saúde de Castelo Branco, EPE	39.8212263,-7.4981271	Especialidade Cirurgica	2471	17874
2020-10	Região de Saúde Norte	Centro Hospitalar Universitário do Porto, EPE	41.1472498,-8.6172617	Especialidade Cirurgica	13788	84157
2020-10	Região de Saúde Norte	Centro Hospitalar Entre Douro e Vouga, EPE	40.9293884,-8.5458794	Especialidade Cirurgica	7204	36089
2020-10	Região de Saúde Norte	Centro Hospitalar Póvoa de Varzim/Vila do Conde, EPE	41.3828711,-8.7589945	Especialidade Cirurgica	3303	14401
2020-10	Região de Saúde Norte	Centro Hospitalar Vila Nova de Gaia/Espinho, EPE	41.1094138,-8.5972617	Especialidade Cirurgica	10050	52988
2020-10	Região de Saúde Norte	Unidade Local de Saúde de Matosinhos, EPE	41.1794456,-8.6745115	Especialidade Cirurgica	5436	33091
2020-11	Região de Saúde do Alentejo	Unidade Local de Saúde do Norte Alentejano, EPE	39.3003425,-7.4263845	Especialidade Cirurgica	2713	19615
2020-11	Região de Saúde do Algarve	Centro Hospitalar Universitário do Algarve,EPE	37.0238973,-7.9281554	Especialidade Cirurgica	11039	87364
2020-11	Região de Saúde do Centro	Centro Hospitalar de Leiria, EPE	39.7414812,-8.7982706	Especialidade Cirurgica	7059	40863
2020-11	Região de Saúde do Centro	Centro Hospitalar do Baixo Vouga, EPE	40.6362453,-8.6543716	Especialidade Cirurgica	7069	35396
2020-11	Região de Saúde LVT	Centro Hospitalar Barreiro/Montijo, EPE	38.6554005,-9.0592392	Especialidade Cirurgica	4168	24930
2020-11	Região de Saúde LVT	Hospital Garcia de Orta, EPE	38.6658713,-9.1822554	Especialidade Cirurgica	8200	59023
2020-11	Região de Saúde Norte	Centro Hospitalar Universitário do Porto, EPE	41.1472498,-8.6172617	Especialidade Cirurgica	15173	92313
2020-11	Região de Saúde Norte	Unidade Local de Saúde do Alto Minho, EPE	41.7056054,-8.8252713	Especialidade Cirurgica	6998	45257
2020-11	Região de Saúde Norte	Unidade Local de Saúde do Nordeste, EPE	41.8056532,-6.7888197	Especialidade Cirurgica	3767	26123
2020-12	Região de Saúde do Algarve	Centro Hospitalar Universitário do Algarve,EPE	37.0238973,-7.9281554	Especialidade Cirurgica	12080	95614
2020-12	Região de Saúde LVT	Centro Hospitalar Barreiro/Montijo, EPE	38.6554005,-9.0592392	Especialidade Cirurgica	4417	26617
2020-12	Região de Saúde Norte	Centro Hospitalar Universitário de São João, EPE	41.1831056,-8.6010558	Especialidade Cirurgica	23717	136431
2020-12	Região de Saúde Norte	Centro Hospitalar Entre Douro e Vouga, EPE	40.9293884,-8.5458794	Especialidade Cirurgica	8355	41959
2020-12	Região de Saúde Norte	Centro Hospitalar Trás-os-Montes e Alto Douro, EPE	41.3031784,-7.7515252	Especialidade Cirurgica	8535	50820
2020-01	Região de Saúde do Centro	Centro Hospitalar do Baixo Vouga, EPE	40.6362453,-8.6543716	Especialidade Médica	630	6385
2020-01	Região de Saúde do Centro	Centro Hospitalar e Universitário de Coimbra, EPE	40.2191523,-8.4098211	Especialidade Médica	2112	22402
2020-01	Região de Saúde do Centro	Hospital Distrital da Figueira da Foz, EPE	40.117897,-8.8586755	Especialidade Médica	213	2110
2020-01	Região de Saúde LVT	Centro Hospitalar de Lisboa Ocidental, EPE	38.708454,-9.216985	Especialidade Médica	1020	10334
2020-01	Região de Saúde LVT	Centro Hospitalar de Setúbal, EPE	38.5283754,-8.8818638	Especialidade Médica	770	6654
2020-01	Região de Saúde LVT	Centro Hospitalar do Oeste, EPE	39.4054629,-9.1258493	Especialidade Médica	703	6067
2020-01	Região de Saúde LVT	Centro Hospitalar Universitário de Lisboa Norte, EPE	38.7500861,-9.1616116	Especialidade Médica	1853	18288
2020-01	Região de Saúde LVT	Hospital de Cascais, PPP	38.729006,-9.418267	Especialidade Médica	486	4613
2020-01	Região de Saúde LVT	Hospital Garcia de Orta, EPE	38.6658713,-9.1822554	Especialidade Médica	790	9522
2020-02	Região de Saúde do Centro	Centro Hospitalar Universitário Cova da Beira, EPE	40.2804158,-7.4922407	Especialidade Médica	974	8876
2020-02	Região de Saúde do Centro	Centro Hospitalar de Leiria, EPE	39.7414812,-8.7982706	Especialidade Médica	1804	15831
2020-02	Região de Saúde do Centro	Hospital Distrital da Figueira da Foz, EPE	40.117897,-8.8586755	Especialidade Médica	489	4137
2020-02	Região de Saúde do Centro	Unidade Local de Saúde da Guarda, EPE	40.5309916,-7.2734793	Especialidade Médica	898	10506
2020-02	Região de Saúde LVT	Centro Hospitalar de Lisboa Ocidental, EPE	38.708454,-9.216985	Especialidade Médica	1901	19876
2020-02	Região de Saúde LVT	Centro Hospitalar de Setúbal, EPE	38.5283754,-8.8818638	Especialidade Médica	1454	12592
2020-02	Região de Saúde LVT	Hospital de Loures, PPP	38.821455,-9.176296	Especialidade Médica	1764	18840
2020-02	Região de Saúde Norte	Centro Hospitalar Universitário do Porto, EPE	41.1472498,-8.6172617	Especialidade Médica	1797	21653
2020-02	Região de Saúde Norte	Centro Hospitalar Vila Nova de Gaia/Espinho, EPE	41.1094138,-8.5972617	Especialidade Médica	1437	15355
2020-02	Região de Saúde Norte	Hospital de Magalhães Lemos, EPE	41.1764649,-8.6649823	Especialidade Médica	407	9131
2020-02	Região de Saúde Norte	Hospital Santa Maria Maior, EPE	41.5324234,-8.6171561	Especialidade Médica	563	5265
2020-03	Região de Saúde do Algarve	Centro Hospitalar Universitário do Algarve,EPE	37.0238973,-7.9281554	Especialidade Médica	3518	41919
2020-03	Região de Saúde do Centro	Instituto Português Oncologia de Coimbra, EPE	40.2162514,-8.4103814	Especialidade Médica	458	2641
2020-03	Região de Saúde LVT	Centro Hospitalar Barreiro/Montijo, EPE	38.6554005,-9.0592392	Especialidade Médica	1299	17103
2020-03	Região de Saúde LVT	Centro Hospitalar Universitário de Lisboa Norte, EPE	38.7500861,-9.1616116	Especialidade Médica	4788	48112
2020-03	Região de Saúde Norte	Centro Hospitalar Universitário de São João, EPE	41.1831056,-8.6010558	Especialidade Médica	3929	41464
2020-03	Região de Saúde Norte	Centro Hospitalar do Médio Ave, EPE	41.3423984,-8.4802503	Especialidade Médica	983	10758
2020-04	Região de Saúde do Centro	Unidade Local de Saúde de Castelo Branco, EPE	39.8212263,-7.4981271	Especialidade Médica	1154	9186
2020-04	Região de Saúde LVT	Hospital de Cascais, PPP	38.729006,-9.418267	Especialidade Médica	1630	16465
2020-04	Região de Saúde LVT	Hospital de Loures, PPP	38.821455,-9.176296	Especialidade Médica	3129	33816
2020-04	Região de Saúde LVT	Hospital Garcia de Orta, EPE	38.6658713,-9.1822554	Especialidade Médica	2711	33482
2020-04	Região de Saúde Norte	Centro Hospitalar do Médio Ave, EPE	41.3423984,-8.4802503	Especialidade Médica	1253	14688
2020-04	Região de Saúde Norte	Unidade Local de Saúde de Matosinhos, EPE	41.1794456,-8.6745115	Especialidade Médica	2297	22044
2020-05	Região de Saúde do Alentejo	Unidade Local de Saúde do Baixo Alentejo, EPE	38.014123,-7.8721227	Especialidade Médica	1204	11780
2020-05	Região de Saúde do Alentejo	Unidade Local de Saúde do Norte Alentejano, EPE	39.3003425,-7.4263845	Especialidade Médica	1454	15541
2020-05	Região de Saúde do Centro	Hospital Distrital da Figueira da Foz, EPE	40.117897,-8.8586755	Especialidade Médica	1038	8918
2020-05	Região de Saúde do Centro	Hospital Dr. Francisco Zagalo	40.8571967,-8.6318023	Especialidade Médica	227	2904
2020-05	Região de Saúde LVT	Centro Hospitalar de Lisboa Ocidental, EPE	38.708454,-9.216985	Especialidade Médica	3803	42516
2020-05	Região de Saúde LVT	Centro Hospitalar do Oeste, EPE	39.4054629,-9.1258493	Especialidade Médica	2838	24830
2020-05	Região de Saúde LVT	Centro Hospitalar Psiquiátrico de Lisboa	38.7569771,-9.1460705	Especialidade Médica	581	13672
2020-05	Região de Saúde LVT	Hospital Professor Doutor Fernando Fonseca, EPE	38.7422257,-9.2264834	Especialidade Médica	5407	62622
2020-05	Região de Saúde Norte	Centro Hospitalar Póvoa de Varzim/Vila do Conde, EPE	41.3828711,-8.7589945	Especialidade Médica	1119	9687
2020-05	Região de Saúde Norte	Centro Hospitalar Vila Nova de Gaia/Espinho, EPE	41.1094138,-8.5972617	Especialidade Médica	3134	34707
2020-05	Região de Saúde Norte	Hospital de Magalhães Lemos, EPE	41.1764649,-8.6649823	Especialidade Médica	862	17822
2020-06	Região de Saúde do Centro	Centro Hospitalar de Leiria, EPE	39.7414812,-8.7982706	Especialidade Médica	4598	43652
2020-06	Região de Saúde do Centro	Unidade Local de Saúde da Guarda, EPE	40.5309916,-7.2734793	Especialidade Médica	2211	27844
2020-06	Região de Saúde LVT	Hospital de Loures, PPP	38.821455,-9.176296	Especialidade Médica	4369	50464
2020-07	Região de Saúde do Alentejo	Unidade Local de Saúde do Litoral Alentejano, EPE	38.0162314,-8.6956768	Especialidade Médica	1597	14034
2020-07	Região de Saúde do Centro	Centro Hospitalar de Leiria, EPE	39.7414812,-8.7982706	Especialidade Médica	5357	48858
2020-07	Região de Saúde LVT	Centro Hospitalar Universitário de Lisboa Norte, EPE	38.7500861,-9.1616116	Especialidade Médica	9278	96233
2020-07	Região de Saúde LVT	Hospital de Loures, PPP	38.821455,-9.176296	Especialidade Médica	5075	58812
2020-07	Região de Saúde Norte	Unidade Local de Saúde de Matosinhos, EPE	41.1794456,-8.6745115	Especialidade Médica	3625	35880
2020-08	Região de Saúde do Alentejo	Unidade Local de Saúde do Baixo Alentejo, EPE	38.014123,-7.8721227	Especialidade Médica	1864	18493
2020-08	Região de Saúde do Centro	Centro Medicina de Reabilitação da Região Centro Rovisco Pais	40.297919,-8.7707806	Especialidade Médica	154	12118
2020-08	Região de Saúde LVT	Centro Hospitalar Médio Tejo, EPE	39.478072,-8.5404429	Especialidade Médica	4918	53852
2020-08	Região de Saúde LVT	Hospital de Cascais, PPP	38.729006,-9.418267	Especialidade Médica	3016	32726
2020-08	Região de Saúde Norte	Centro Hospitalar Entre Douro e Vouga, EPE	40.9293884,-8.5458794	Especialidade Médica	4477	45409
2020-08	Região de Saúde Norte	Hospital de Magalhães Lemos, EPE	41.1764649,-8.6649823	Especialidade Médica	1277	24098
2020-08	Região de Saúde Norte	Unidade Local de Saúde de Matosinhos, EPE	41.1794456,-8.6745115	Especialidade Médica	4105	40989
2020-08	Região de Saúde Norte	Unidade Local de Saúde do Alto Minho, EPE	41.7056054,-8.8252713	Especialidade Médica	4007	38539
2020-09	Região de Saúde do Alentejo	Unidade Local de Saúde do Baixo Alentejo, EPE	38.014123,-7.8721227	Especialidade Médica	2098	20769
2020-09	Região de Saúde do Alentejo	Unidade Local de Saúde do Norte Alentejano, EPE	39.3003425,-7.4263845	Especialidade Médica	2561	28972
2020-09	Região de Saúde do Centro	Centro Hospitalar de Leiria, EPE	39.7414812,-8.7982706	Especialidade Médica	6853	65025
2020-09	Região de Saúde do Centro	Centro Medicina de Reabilitação da Região Centro Rovisco Pais	40.297919,-8.7707806	Especialidade Médica	176	13457
2020-09	Região de Saúde do Centro	Instituto Português Oncologia de Coimbra, EPE	40.2162514,-8.4103814	Especialidade Médica	1110	7641
2020-09	Região de Saúde do Centro	Unidade Local de Saúde da Guarda, EPE	40.5309916,-7.2734793	Especialidade Médica	3201	42062
2020-09	Região de Saúde LVT	Centro Hospitalar do Oeste, EPE	39.4054629,-9.1258493	Especialidade Médica	4816	43144
2020-09	Região de Saúde LVT	Centro Hospitalar Universitário de Lisboa Norte, EPE	38.7500861,-9.1616116	Especialidade Médica	11861	123779
2020-09	Região de Saúde LVT	Centro Hospitalar Psiquiátrico de Lisboa	38.7569771,-9.1460705	Especialidade Médica	987	24266
2020-09	Região de Saúde LVT	Hospital de Cascais, PPP	38.729006,-9.418267	Especialidade Médica	3407	36771
2020-09	Região de Saúde Norte	Centro Hospitalar Póvoa de Varzim/Vila do Conde, EPE	41.3828711,-8.7589945	Especialidade Médica	1775	15395
2020-09	Região de Saúde Norte	Centro Hospitalar Vila Nova de Gaia/Espinho, EPE	41.1094138,-8.5972617	Especialidade Médica	5200	56789
2020-09	Região de Saúde Norte	Unidade Local de Saúde de Matosinhos, EPE	41.1794456,-8.6745115	Especialidade Médica	4606	45783
2020-10	Região de Saúde do Alentejo	Unidade Local de Saúde do Baixo Alentejo, EPE	38.014123,-7.8721227	Especialidade Médica	2346	23144
2020-10	Região de Saúde do Centro	Centro Hospitalar Tondela-Viseu, EPE	40.516364,-8.0827433	Especialidade Médica	7498	77482
2020-10	Região de Saúde LVT	Centro Hospitalar de Setúbal, EPE	38.5283754,-8.8818638	Especialidade Médica	6005	54904
2020-10	Região de Saúde LVT	Hospital de Vila Franca de Xira, PPP	38.977235,-8.984506	Especialidade Médica	5669	64377
2020-10	Região de Saúde Norte	Centro Hospitalar Vila Nova de Gaia/Espinho, EPE	41.1094138,-8.5972617	Especialidade Médica	5802	63255
2020-10	Região de Saúde Norte	Hospital de Braga, EPE	41.56785,-8.398982	Especialidade Médica	7734	79746
2020-10	Região de Saúde Norte	Hospital Santa Maria Maior, EPE	41.5324234,-8.6171561	Especialidade Médica	2250	19752
2020-10	Região de Saúde Norte	Unidade Local de Saúde de Matosinhos, EPE	41.1794456,-8.6745115	Especialidade Médica	5163	51270
2020-10	Região de Saúde Norte	Unidade Local de Saúde do Nordeste, EPE	41.8056532,-6.7888197	Especialidade Médica	3470	36817
2020-11	Região de Saúde do Alentejo	Unidade Local de Saúde do Baixo Alentejo, EPE	38.014123,-7.8721227	Especialidade Médica	2606	25585
2020-11	Região de Saúde do Centro	Centro Hospitalar Universitário Cova da Beira, EPE	40.2804158,-7.4922407	Especialidade Médica	4330	37999
2020-11	Região de Saúde do Centro	Hospital Dr. Francisco Zagalo	40.8571967,-8.6318023	Especialidade Médica	344	5005
2020-11	Região de Saúde do Centro	Instituto Português Oncologia de Coimbra, EPE	40.2162514,-8.4103814	Especialidade Médica	1344	9359
2020-11	Região de Saúde do Centro	Unidade Local de Saúde de Castelo Branco, EPE	39.8212263,-7.4981271	Especialidade Médica	2891	23453
2020-11	Região de Saúde LVT	Centro Hospitalar de Setúbal, EPE	38.5283754,-8.8818638	Especialidade Médica	6665	60578
2020-11	Região de Saúde LVT	Centro Hospitalar Médio Tejo, EPE	39.478072,-8.5404429	Especialidade Médica	6730	74375
2020-11	Região de Saúde LVT	Hospital de Cascais, PPP	38.729006,-9.418267	Especialidade Médica	4180	44546
2020-11	Região de Saúde Norte	Centro Hospitalar Vila Nova de Gaia/Espinho, EPE	41.1094138,-8.5972617	Especialidade Médica	6536	70058
2020-11	Região de Saúde Norte	Hospital de Magalhães Lemos, EPE	41.1764649,-8.6649823	Especialidade Médica	1633	30589
2020-11	Região de Saúde Norte	Instituto Português Oncologia do Porto, EPE	41.1785642,-8.6062881	Especialidade Médica	3871	35373
2020-12	Região de Saúde do Alentejo	Unidade Local de Saúde do Litoral Alentejano, EPE	38.0162314,-8.6956768	Especialidade Médica	2815	24629
2020-12	Região de Saúde do Alentejo	Unidade Local de Saúde do Norte Alentejano, EPE	39.3003425,-7.4263845	Especialidade Médica	3401	38849
2020-12	Região de Saúde do Centro	Centro Hospitalar do Baixo Vouga, EPE	40.6362453,-8.6543716	Especialidade Médica	5837	64374
2020-12	Região de Saúde do Centro	Centro Hospitalar e Universitário de Coimbra, EPE	40.2191523,-8.4098211	Especialidade Médica	18865	212522
2020-12	Região de Saúde do Centro	Centro Medicina de Reabilitação da Região Centro Rovisco Pais	40.297919,-8.7707806	Especialidade Médica	241	17929
2020-12	Região de Saúde do Centro	Hospital Distrital da Figueira da Foz, EPE	40.117897,-8.8586755	Especialidade Médica	2258	20600
2020-12	Região de Saúde LVT	Centro Hospitalar de Setúbal, EPE	38.5283754,-8.8818638	Especialidade Médica	7364	68223
2020-12	Região de Saúde LVT	Hospital de Cascais, PPP	38.729006,-9.418267	Especialidade Médica	4550	48687
2020-12	Região de Saúde LVT	Hospital Garcia de Orta, EPE	38.6658713,-9.1822554	Especialidade Médica	7323	94851
2020-12	Região de Saúde Norte	Centro Hospitalar do Médio Ave, EPE	41.3423984,-8.4802503	Especialidade Médica	3582	45695
2020-12	Região de Saúde Norte	Unidade Local de Saúde de Matosinhos, EPE	41.1794456,-8.6745115	Especialidade Médica	6356	63694
2020-01	Região de Saúde do Algarve	Centro Hospitalar Universitário do Algarve,EPE	37.0238973,-7.9281554	Especialidade Cirurgica	1153	9242
2020-01	Região de Saúde do Centro	Centro Hospitalar Universitário Cova da Beira, EPE	40.2804158,-7.4922407	Especialidade Cirurgica	383	2737
2020-01	Região de Saúde do Centro	Centro Hospitalar de Leiria, EPE	39.7414812,-8.7982706	Especialidade Cirurgica	781	4497
2020-01	Região de Saúde do Centro	Centro Hospitalar Tondela-Viseu, EPE	40.516364,-8.0827433	Especialidade Cirurgica	787	6695
2020-01	Região de Saúde do Centro	Instituto Português Oncologia de Coimbra, EPE	40.2162514,-8.4103814	Especialidade Cirurgica	313	2134
2020-01	Região de Saúde Norte	Centro Hospitalar Tâmega e Sousa, EPE	41.2494561,-8.264901	Especialidade Cirurgica	898	4852
2020-02	Região de Saúde do Alentejo	Hospital Espírito Santo de Évora, EPE	38.5684861,-7.9032848	Especialidade Cirurgica	959	6007
2020-02	Região de Saúde do Alentejo	Unidade Local de Saúde do Baixo Alentejo, EPE	38.014123,-7.8721227	Especialidade Cirurgica	689	4648
2020-02	Região de Saúde do Centro	Centro Hospitalar Universitário Cova da Beira, EPE	40.2804158,-7.4922407	Especialidade Cirurgica	687	5245
2020-02	Região de Saúde do Centro	Centro Hospitalar Tondela-Viseu, EPE	40.516364,-8.0827433	Especialidade Cirurgica	1546	12616
2020-02	Região de Saúde do Centro	Hospital Distrital da Figueira da Foz, EPE	40.117897,-8.8586755	Especialidade Cirurgica	397	2806
2020-02	Região de Saúde do Centro	Instituto Português Oncologia de Coimbra, EPE	40.2162514,-8.4103814	Especialidade Cirurgica	639	4276
2020-02	Região de Saúde LVT	Centro Hospitalar de Setúbal, EPE	38.5283754,-8.8818638	Especialidade Cirurgica	904	6037
2020-02	Região de Saúde LVT	Centro Hospitalar do Oeste, EPE	39.4054629,-9.1258493	Especialidade Cirurgica	1109	6729
2020-02	Região de Saúde LVT	Hospital de Loures, PPP	38.821455,-9.176296	Especialidade Cirurgica	1425	7178
2020-02	Região de Saúde Norte	Centro Hospitalar Trás-os-Montes e Alto Douro, EPE	41.3031784,-7.7515252	Especialidade Cirurgica	1717	10072
2020-02	Região de Saúde Norte	Hospital Santa Maria Maior, EPE	41.5324234,-8.6171561	Especialidade Cirurgica	390	2289
2020-02	Região de Saúde Norte	Unidade Local de Saúde de Matosinhos, EPE	41.1794456,-8.6745115	Especialidade Cirurgica	1109	7258
2020-03	Região de Saúde do Alentejo	Unidade Local de Saúde do Norte Alentejano, EPE	39.3003425,-7.4263845	Especialidade Cirurgica	890	6290
2020-03	Região de Saúde do Centro	Unidade Local de Saúde de Castelo Branco, EPE	39.8212263,-7.4981271	Especialidade Cirurgica	863	5877
2020-03	Região de Saúde LVT	Centro Hospitalar do Oeste, EPE	39.4054629,-9.1258493	Especialidade Cirurgica	1564	9423
2020-03	Região de Saúde LVT	Instituto Português Oncologia de Lisboa, EPE	38.7396768,-9.1634516	Especialidade Cirurgica	1151	7195
2020-03	Região de Saúde Norte	Centro Hospitalar Entre Douro e Vouga, EPE	40.9293884,-8.5458794	Especialidade Cirurgica	2150	11362
2020-03	Região de Saúde Norte	Centro Hospitalar Tâmega e Sousa, EPE	41.2494561,-8.264901	Especialidade Cirurgica	2530	13680
2020-03	Região de Saúde Norte	Hospital da Senhora da Oliveira, Guimarães, EPE	41.4387173,-8.3086907	Especialidade Cirurgica	2411	16671
2020-03	Região de Saúde Norte	Hospital de Braga, EPE	41.56785,-8.398982	Especialidade Cirurgica	3397	21607
2020-04	Região de Saúde do Centro	Centro Hospitalar e Universitário de Coimbra, EPE	40.2191523,-8.4098211	Especialidade Cirurgica	8530	61301
2020-04	Região de Saúde LVT	Hospital Distrital de Santarém, EPE	39.2410946,-8.6937515	Especialidade Cirurgica	1685	13069
2020-04	Região de Saúde LVT	Instituto Português Oncologia de Lisboa, EPE	38.7396768,-9.1634516	Especialidade Cirurgica	1421	9118
2020-04	Região de Saúde Norte	Centro Hospitalar Póvoa de Varzim/Vila do Conde, EPE	41.3828711,-8.7589945	Especialidade Cirurgica	1284	5978
2020-04	Região de Saúde Norte	Centro Hospitalar Vila Nova de Gaia/Espinho, EPE	41.1094138,-8.5972617	Especialidade Cirurgica	3830	21349
2020-04	Região de Saúde Norte	Instituto Português Oncologia do Porto, EPE	41.1785642,-8.6062881	Especialidade Cirurgica	1942	14681
2020-05	Região de Saúde do Centro	Centro Hospitalar do Baixo Vouga, EPE	40.6362453,-8.6543716	Especialidade Cirurgica	2992	15374
2020-05	Região de Saúde LVT	Centro Hospitalar Barreiro/Montijo, EPE	38.6554005,-9.0592392	Especialidade Cirurgica	1965	11697
2020-05	Região de Saúde LVT	Hospital de Loures, PPP	38.821455,-9.176296	Especialidade Cirurgica	2955	14873
2020-05	Região de Saúde LVT	Instituto Português Oncologia de Lisboa, EPE	38.7396768,-9.1634516	Especialidade Cirurgica	1697	11228
2020-05	Região de Saúde Norte	Centro Hospitalar Tâmega e Sousa, EPE	41.2494561,-8.264901	Especialidade Cirurgica	3798	20580
2020-05	Região de Saúde Norte	Centro Hospitalar Vila Nova de Gaia/Espinho, EPE	41.1094138,-8.5972617	Especialidade Cirurgica	4684	25487
2020-05	Região de Saúde Norte	Unidade Local de Saúde de Matosinhos, EPE	41.1794456,-8.6745115	Especialidade Cirurgica	2392	15192
2020-05	Região de Saúde Norte	Unidade Local de Saúde do Nordeste, EPE	41.8056532,-6.7888197	Especialidade Cirurgica	1622	11667
2020-06	Região de Saúde do Alentejo	Hospital Espírito Santo de Évora, EPE	38.5684861,-7.9032848	Especialidade Cirurgica	2270	13706
2020-06	Região de Saúde do Centro	Centro Hospitalar Universitário Cova da Beira, EPE	40.2804158,-7.4922407	Especialidade Cirurgica	1636	15193
2020-06	Região de Saúde do Centro	Centro Hospitalar do Baixo Vouga, EPE	40.6362453,-8.6543716	Especialidade Cirurgica	3734	18595
2020-06	Região de Saúde LVT	Centro Hospitalar Barreiro/Montijo, EPE	38.6554005,-9.0592392	Especialidade Cirurgica	2300	13747
2020-06	Região de Saúde LVT	Centro Hospitalar Médio Tejo, EPE	39.478072,-8.5404429	Especialidade Cirurgica	2590	18553
2020-06	Região de Saúde LVT	Hospital de Cascais, PPP	38.729006,-9.418267	Especialidade Cirurgica	2703	12987
2020-06	Região de Saúde LVT	Hospital de Loures, PPP	38.821455,-9.176296	Especialidade Cirurgica	3447	17229
2020-06	Região de Saúde LVT	Hospital Professor Doutor Fernando Fonseca, EPE	38.7422257,-9.2264834	Especialidade Cirurgica	4334	31110
2020-06	Região de Saúde Norte	Centro Hospitalar Vila Nova de Gaia/Espinho, EPE	41.1094138,-8.5972617	Especialidade Cirurgica	5618	30886
2020-06	Região de Saúde Norte	Instituto Português Oncologia do Porto, EPE	41.1785642,-8.6062881	Especialidade Cirurgica	2840	21532
2020-07	Região de Saúde do Alentejo	Hospital Espírito Santo de Évora, EPE	38.5684861,-7.9032848	Especialidade Cirurgica	2705	16206
2020-07	Região de Saúde do Centro	Hospital Distrital da Figueira da Foz, EPE	40.117897,-8.8586755	Especialidade Cirurgica	1288	8899
2020-07	Região de Saúde do Centro	Hospital Dr. Francisco Zagalo	40.8571967,-8.6318023	Especialidade Cirurgica	134	498
2020-07	Região de Saúde LVT	Hospital de Cascais, PPP	38.729006,-9.418267	Especialidade Cirurgica	3284	15376
2020-07	Região de Saúde LVT	Hospital de Loures, PPP	38.821455,-9.176296	Especialidade Cirurgica	4006	19572
2020-07	Região de Saúde LVT	Hospital Distrital de Santarém, EPE	39.2410946,-8.6937515	Especialidade Cirurgica	2983	22860
2020-07	Região de Saúde Norte	Centro Hospitalar Universitário do Porto, EPE	41.1472498,-8.6172617	Especialidade Cirurgica	9228	57597
2020-07	Região de Saúde Norte	Centro Hospitalar Entre Douro e Vouga, EPE	40.9293884,-8.5458794	Especialidade Cirurgica	4720	24294
2020-07	Região de Saúde Norte	Hospital de Braga, EPE	41.56785,-8.398982	Especialidade Cirurgica	7621	45626
2020-07	Região de Saúde Norte	Instituto Português Oncologia do Porto, EPE	41.1785642,-8.6062881	Especialidade Cirurgica	3391	25063
2020-08	Região de Saúde do Alentejo	Unidade Local de Saúde do Litoral Alentejano, EPE	38.0162314,-8.6956768	Especialidade Cirurgica	781	5146
2020-08	Região de Saúde LVT	Centro Hospitalar Barreiro/Montijo, EPE	38.6554005,-9.0592392	Especialidade Cirurgica	3001	18091
2020-08	Região de Saúde LVT	Centro Hospitalar Universitário Lisboa Central, EPE	38.7166948,-9.1371248	Especialidade Cirurgica	12877	96643
2020-08	Região de Saúde LVT	Centro Hospitalar de Lisboa Ocidental, EPE	38.708454,-9.216985	Especialidade Cirurgica	6607	51049
2020-08	Região de Saúde LVT	Centro Hospitalar Universitário de Lisboa Norte, EPE	38.7500861,-9.1616116	Especialidade Cirurgica	8960	58042
2020-08	Região de Saúde Norte	Centro Hospitalar Universitário do Porto, EPE	41.1472498,-8.6172617	Especialidade Cirurgica	10480	65327
2020-08	Região de Saúde Norte	Centro Hospitalar Entre Douro e Vouga, EPE	40.9293884,-8.5458794	Especialidade Cirurgica	5499	28180
2020-08	Região de Saúde Norte	Centro Hospitalar Vila Nova de Gaia/Espinho, EPE	41.1094138,-8.5972617	Especialidade Cirurgica	7687	40827
2020-08	Região de Saúde Norte	Hospital da Senhora da Oliveira, Guimarães, EPE	41.4387173,-8.3086907	Especialidade Cirurgica	5602	38151
2020-08	Região de Saúde Norte	Unidade Local de Saúde do Nordeste, EPE	41.8056532,-6.7888197	Especialidade Cirurgica	2682	19165
2020-09	Região de Saúde do Centro	Centro Hospitalar de Leiria, EPE	39.7414812,-8.7982706	Especialidade Cirurgica	5747	33623
2020-09	Região de Saúde do Centro	Centro Hospitalar e Universitário de Coimbra, EPE	40.2191523,-8.4098211	Especialidade Cirurgica	18103	130334
2020-09	Região de Saúde do Centro	Hospital Dr. Francisco Zagalo	40.8571967,-8.6318023	Especialidade Cirurgica	175	644
2020-09	Região de Saúde do Centro	Instituto Português Oncologia de Coimbra, EPE	40.2162514,-8.4103814	Especialidade Cirurgica	2525	17259
2020-09	Região de Saúde LVT	Centro Hospitalar do Oeste, EPE	39.4054629,-9.1258493	Especialidade Cirurgica	4133	25653
2020-09	Região de Saúde LVT	Hospital de Cascais, PPP	38.729006,-9.418267	Especialidade Cirurgica	4383	20842
2020-09	Região de Saúde Norte	Centro Hospitalar do Médio Ave, EPE	41.3423984,-8.4802503	Especialidade Cirurgica	3285	19925
2020-09	Região de Saúde Norte	Centro Hospitalar Universitário do Porto, EPE	41.1472498,-8.6172617	Especialidade Cirurgica	12014	74318
2020-09	Região de Saúde Norte	Centro Hospitalar Póvoa de Varzim/Vila do Conde, EPE	41.3828711,-8.7589945	Especialidade Cirurgica	2912	12737
2020-09	Região de Saúde Norte	Centro Hospitalar Tâmega e Sousa, EPE	41.2494561,-8.264901	Especialidade Cirurgica	7491	38378
2020-09	Região de Saúde Norte	Centro Hospitalar Trás-os-Montes e Alto Douro, EPE	41.3031784,-7.7515252	Especialidade Cirurgica	6438	38478
2020-09	Região de Saúde Norte	Hospital de Braga, EPE	41.56785,-8.398982	Especialidade Cirurgica	10553	59435
2020-09	Região de Saúde Norte	Unidade Local de Saúde de Matosinhos, EPE	41.1794456,-8.6745115	Especialidade Cirurgica	4709	29338
2020-10	Região de Saúde do Alentejo	Hospital Espírito Santo de Évora, EPE	38.5684861,-7.9032848	Especialidade Cirurgica	3938	23182
2020-10	Região de Saúde do Centro	Hospital Distrital da Figueira da Foz, EPE	40.117897,-8.8586755	Especialidade Cirurgica	1860	13020
2020-10	Região de Saúde LVT	Centro Hospitalar Barreiro/Montijo, EPE	38.6554005,-9.0592392	Especialidade Cirurgica	3764	22659
2020-10	Região de Saúde LVT	Centro Hospitalar Universitário de Lisboa Norte, EPE	38.7500861,-9.1616116	Especialidade Cirurgica	11499	73132
2020-10	Região de Saúde LVT	Hospital de Cascais, PPP	38.729006,-9.418267	Especialidade Cirurgica	4946	23444
2020-10	Região de Saúde LVT	Hospital Garcia de Orta, EPE	38.6658713,-9.1822554	Especialidade Cirurgica	7503	54098
2020-10	Região de Saúde Norte	Unidade Local de Saúde do Alto Minho, EPE	41.7056054,-8.8252713	Especialidade Cirurgica	6390	41436
2020-11	Região de Saúde do Alentejo	Hospital Espírito Santo de Évora, EPE	38.5684861,-7.9032848	Especialidade Cirurgica	4297	24935
2020-11	Região de Saúde do Centro	Unidade Local de Saúde de Castelo Branco, EPE	39.8212263,-7.4981271	Especialidade Cirurgica	2764	19608
2020-11	Região de Saúde LVT	Centro Hospitalar de Setúbal, EPE	38.5283754,-8.8818638	Especialidade Cirurgica	4308	28535
2020-11	Região de Saúde Norte	Centro Hospitalar Universitário de São João, EPE	41.1831056,-8.6010558	Especialidade Cirurgica	21784	125526
2020-11	Região de Saúde Norte	Instituto Português Oncologia do Porto, EPE	41.1785642,-8.6062881	Especialidade Cirurgica	5273	39852
2020-12	Região de Saúde LVT	Centro Hospitalar Universitário de Lisboa Norte, EPE	38.7500861,-9.1616116	Especialidade Cirurgica	13583	86140
2020-12	Região de Saúde LVT	Hospital de Cascais, PPP	38.729006,-9.418267	Especialidade Cirurgica	5940	28336
2020-12	Região de Saúde Norte	Centro Hospitalar do Médio Ave, EPE	41.3423984,-8.4802503	Especialidade Cirurgica	4323	25145
2020-12	Região de Saúde Norte	Centro Hospitalar Vila Nova de Gaia/Espinho, EPE	41.1094138,-8.5972617	Especialidade Cirurgica	11727	62438
2020-12	Região de Saúde Norte	Unidade Local de Saúde de Matosinhos, EPE	41.1794456,-8.6745115	Especialidade Cirurgica	6366	38306
2020-12	Região de Saúde Norte	Unidade Local de Saúde do Alto Minho, EPE	41.7056054,-8.8252713	Especialidade Cirurgica	7498	48465
2020-01	Região de Saúde do Alentejo	Unidade Local de Saúde do Norte Alentejano, EPE	39.3003425,-7.4263845	Especialidade Médica	315	3285
2020-01	Região de Saúde LVT	Hospital de Loures, PPP	38.821455,-9.176296	Especialidade Médica	928	9897
2020-01	Região de Saúde LVT	Hospital Distrital de Santarém, EPE	39.2410946,-8.6937515	Especialidade Médica	788	7100
2020-01	Região de Saúde Norte	Instituto Português Oncologia do Porto, EPE	41.1785642,-8.6062881	Especialidade Médica	398	3858
2020-02	Região de Saúde do Alentejo	Unidade Local de Saúde do Baixo Alentejo, EPE	38.014123,-7.8721227	Especialidade Médica	595	5804
2020-02	Região de Saúde do Centro	Centro Hospitalar do Baixo Vouga, EPE	40.6362453,-8.6543716	Especialidade Médica	1188	12131
2020-02	Região de Saúde do Centro	Centro Hospitalar e Universitário de Coimbra, EPE	40.2191523,-8.4098211	Especialidade Médica	4158	43654
2020-02	Região de Saúde do Centro	Centro Hospitalar Tondela-Viseu, EPE	40.516364,-8.0827433	Especialidade Médica	1765	19110
2020-02	Região de Saúde LVT	Centro Hospitalar Barreiro/Montijo, EPE	38.6554005,-9.0592392	Especialidade Médica	905	11701
2020-02	Região de Saúde LVT	Centro Hospitalar Psiquiátrico de Lisboa	38.7569771,-9.1460705	Especialidade Médica	285	6211
2020-02	Região de Saúde LVT	Hospital de Cascais, PPP	38.729006,-9.418267	Especialidade Médica	900	8916
2020-02	Região de Saúde LVT	Hospital Garcia de Orta, EPE	38.6658713,-9.1822554	Especialidade Médica	1454	18325
2020-02	Região de Saúde Norte	Centro Hospitalar Trás-os-Montes e Alto Douro, EPE	41.3031784,-7.7515252	Especialidade Médica	2577	20787
2020-02	Região de Saúde Norte	Instituto Português Oncologia do Porto, EPE	41.1785642,-8.6062881	Especialidade Médica	754	7462
2020-02	Região de Saúde Norte	Unidade Local de Saúde de Matosinhos, EPE	41.1794456,-8.6745115	Especialidade Médica	1310	12342
2020-03	Região de Saúde do Alentejo	Unidade Local de Saúde do Litoral Alentejano, EPE	38.0162314,-8.6956768	Especialidade Médica	676	5933
2020-03	Região de Saúde do Centro	Hospital Dr. Francisco Zagalo	40.8571967,-8.6318023	Especialidade Médica	74	1361
2020-03	Região de Saúde Norte	Centro Hospitalar Póvoa de Varzim/Vila do Conde, EPE	41.3828711,-8.7589945	Especialidade Médica	731	6175
2020-03	Região de Saúde Norte	Centro Hospitalar Trás-os-Montes e Alto Douro, EPE	41.3031784,-7.7515252	Especialidade Médica	3642	29677
2020-03	Região de Saúde Norte	Hospital da Senhora da Oliveira, Guimarães, EPE	41.4387173,-8.3086907	Especialidade Médica	2387	26967
2020-03	Região de Saúde Norte	Unidade Local de Saúde do Nordeste, EPE	41.8056532,-6.7888197	Especialidade Médica	1315	14219
2020-04	Região de Saúde do Alentejo	Hospital Espírito Santo de Évora, EPE	38.5684861,-7.9032848	Especialidade Médica	1670	13662
2020-04	Região de Saúde do Centro	Centro Hospitalar de Leiria, EPE	39.7414812,-8.7982706	Especialidade Médica	3215	29374
2020-04	Região de Saúde do Centro	Centro Hospitalar do Baixo Vouga, EPE	40.6362453,-8.6543716	Especialidade Médica	2109	22289
2020-04	Região de Saúde LVT	Centro Hospitalar de Lisboa Ocidental, EPE	38.708454,-9.216985	Especialidade Médica	3224	34863
2020-04	Região de Saúde LVT	Centro Hospitalar do Oeste, EPE	39.4054629,-9.1258493	Especialidade Médica	2324	20339
2020-04	Região de Saúde LVT	Centro Hospitalar Universitário de Lisboa Norte, EPE	38.7500861,-9.1616116	Especialidade Médica	5671	57662
2020-04	Região de Saúde LVT	Centro Hospitalar Médio Tejo, EPE	39.478072,-8.5404429	Especialidade Médica	2654	27453
2020-04	Região de Saúde LVT	Hospital Professor Doutor Fernando Fonseca, EPE	38.7422257,-9.2264834	Especialidade Médica	4502	51105
2020-04	Região de Saúde Norte	Centro Hospitalar Vila Nova de Gaia/Espinho, EPE	41.1094138,-8.5972617	Especialidade Médica	2613	28286
2020-04	Região de Saúde Norte	Hospital de Magalhães Lemos, EPE	41.1764649,-8.6649823	Especialidade Médica	733	16040
2020-04	Região de Saúde Norte	Hospital Santa Maria Maior, EPE	41.5324234,-8.6171561	Especialidade Médica	1057	9087
2020-05	Região de Saúde LVT	Centro Hospitalar de Setúbal, EPE	38.5283754,-8.8818638	Especialidade Médica	3138	27167
2020-05	Região de Saúde LVT	Centro Hospitalar Universitário de Lisboa Norte, EPE	38.7500861,-9.1616116	Especialidade Médica	6757	70066
2020-05	Região de Saúde LVT	Centro Hospitalar Médio Tejo, EPE	39.478072,-8.5404429	Especialidade Médica	3187	33841
2020-05	Região de Saúde LVT	Hospital Distrital de Santarém, EPE	39.2410946,-8.6937515	Especialidade Médica	3341	30320
2020-05	Região de Saúde LVT	Hospital Garcia de Orta, EPE	38.6658713,-9.1822554	Especialidade Médica	3272	41149
2020-05	Região de Saúde Norte	Centro Hospitalar do Médio Ave, EPE	41.3423984,-8.4802503	Especialidade Médica	1481	18165
2020-05	Região de Saúde Norte	Hospital de Braga, EPE	41.56785,-8.398982	Especialidade Médica	3986	41095
2020-05	Região de Saúde Norte	Instituto Português Oncologia do Porto, EPE	41.1785642,-8.6062881	Especialidade Médica	1669	15876
2020-05	Região de Saúde Norte	Unidade Local de Saúde do Alto Minho, EPE	41.7056054,-8.8252713	Especialidade Médica	2639	25301
2020-06	Região de Saúde do Alentejo	Unidade Local de Saúde do Baixo Alentejo, EPE	38.014123,-7.8721227	Especialidade Médica	1406	14018
2020-06	Região de Saúde do Centro	Instituto Português Oncologia de Coimbra, EPE	40.2162514,-8.4103814	Especialidade Médica	765	4954
2020-06	Região de Saúde LVT	Centro Hospitalar de Lisboa Ocidental, EPE	38.708454,-9.216985	Especialidade Médica	4443	50336
2020-06	Região de Saúde LVT	Centro Hospitalar Universitário de Lisboa Norte, EPE	38.7500861,-9.1616116	Especialidade Médica	8003	82567
2020-06	Região de Saúde Norte	Hospital de Braga, EPE	41.56785,-8.398982	Especialidade Médica	4615	47994
2020-06	Região de Saúde Norte	Unidade Local de Saúde de Matosinhos, EPE	41.1794456,-8.6745115	Especialidade Médica	3152	30798
2020-06	Região de Saúde Norte	Unidade Local de Saúde do Nordeste, EPE	41.8056532,-6.7888197	Especialidade Médica	2172	23828
2020-07	Região de Saúde do Centro	Centro Hospitalar do Baixo Vouga, EPE	40.6362453,-8.6543716	Especialidade Médica	3366	37156
2020-07	Região de Saúde do Centro	Centro Medicina de Reabilitação da Região Centro Rovisco Pais	40.297919,-8.7707806	Especialidade Médica	136	10631
2020-07	Região de Saúde do Centro	Unidade Local de Saúde da Guarda, EPE	40.5309916,-7.2734793	Especialidade Médica	2571	32640
2020-07	Região de Saúde do Centro	Unidade Local de Saúde de Castelo Branco, EPE	39.8212263,-7.4981271	Especialidade Médica	1921	15470
2020-07	Região de Saúde LVT	Hospital de Cascais, PPP	38.729006,-9.418267	Especialidade Médica	2652	28605
2020-07	Região de Saúde LVT	Hospital Garcia de Orta, EPE	38.6658713,-9.1822554	Especialidade Médica	4343	56039
2020-07	Região de Saúde Norte	Centro Hospitalar do Médio Ave, EPE	41.3423984,-8.4802503	Especialidade Médica	2017	25052
2020-07	Região de Saúde Norte	Centro Hospitalar Universitário do Porto, EPE	41.1472498,-8.6172617	Especialidade Médica	5165	66776
2020-07	Região de Saúde Norte	Centro Hospitalar Entre Douro e Vouga, EPE	40.9293884,-8.5458794	Especialidade Médica	4052	40957
2020-07	Região de Saúde Norte	Centro Hospitalar Póvoa de Varzim/Vila do Conde, EPE	41.3828711,-8.7589945	Especialidade Médica	1440	12411
2020-07	Região de Saúde Norte	Centro Hospitalar Trás-os-Montes e Alto Douro, EPE	41.3031784,-7.7515252	Especialidade Médica	7183	60411
2020-07	Região de Saúde Norte	Hospital da Senhora da Oliveira, Guimarães, EPE	41.4387173,-8.3086907	Especialidade Médica	4750	55497
2020-07	Região de Saúde Norte	Hospital de Magalhães Lemos, EPE	41.1764649,-8.6649823	Especialidade Médica	1162	22012
2020-08	Região de Saúde do Algarve	Centro Hospitalar Universitário do Algarve,EPE	37.0238973,-7.9281554	Especialidade Médica	8002	95958
2020-08	Região de Saúde do Centro	Centro Hospitalar Universitário Cova da Beira, EPE	40.2804158,-7.4922407	Especialidade Médica	3121	27054
2020-08	Região de Saúde do Centro	Centro Hospitalar de Leiria, EPE	39.7414812,-8.7982706	Especialidade Médica	6109	57625
2020-08	Região de Saúde do Centro	Hospital Distrital da Figueira da Foz, EPE	40.117897,-8.8586755	Especialidade Médica	1552	13547
2020-08	Região de Saúde do Centro	Unidade Local de Saúde da Guarda, EPE	40.5309916,-7.2734793	Especialidade Médica	2879	37175
2020-08	Região de Saúde LVT	Centro Hospitalar Barreiro/Montijo, EPE	38.6554005,-9.0592392	Especialidade Médica	2909	41713
2020-08	Região de Saúde LVT	Centro Hospitalar de Setúbal, EPE	38.5283754,-8.8818638	Especialidade Médica	4823	43721
2020-08	Região de Saúde LVT	Centro Hospitalar do Oeste, EPE	39.4054629,-9.1258493	Especialidade Médica	4308	38590
2020-08	Região de Saúde LVT	Hospital de Loures, PPP	38.821455,-9.176296	Especialidade Médica	5733	66788
2020-08	Região de Saúde Norte	Centro Hospitalar Póvoa de Varzim/Vila do Conde, EPE	41.3828711,-8.7589945	Especialidade Médica	1613	13900
2020-09	Região de Saúde do Alentejo	Hospital Espírito Santo de Évora, EPE	38.5684861,-7.9032848	Especialidade Médica	3362	29945
2020-09	Região de Saúde do Algarve	Centro Hospitalar Universitário do Algarve,EPE	37.0238973,-7.9281554	Especialidade Médica	8938	107786
2020-09	Região de Saúde do Centro	Centro Hospitalar do Baixo Vouga, EPE	40.6362453,-8.6543716	Especialidade Médica	4192	47092
2020-09	Região de Saúde do Centro	Centro Hospitalar e Universitário de Coimbra, EPE	40.2191523,-8.4098211	Especialidade Médica	14091	156886
2020-09	Região de Saúde do Centro	Centro Hospitalar Tondela-Viseu, EPE	40.516364,-8.0827433	Especialidade Médica	6721	69175
2020-09	Região de Saúde do Centro	Hospital Dr. Francisco Zagalo	40.8571967,-8.6318023	Especialidade Médica	291	4236
2020-09	Região de Saúde LVT	Centro Hospitalar Universitário Lisboa Central, EPE	38.7166948,-9.1371248	Especialidade Médica	12775	131880
2020-09	Região de Saúde LVT	Instituto Português Oncologia de Lisboa, EPE	38.7396768,-9.1634516	Especialidade Médica	4655	32533
2020-09	Região de Saúde Norte	Centro Hospitalar do Médio Ave, EPE	41.3423984,-8.4802503	Especialidade Médica	2500	31986
2020-09	Região de Saúde Norte	Hospital de Magalhães Lemos, EPE	41.1764649,-8.6649823	Especialidade Médica	1407	26504
2020-09	Região de Saúde Norte	Unidade Local de Saúde do Alto Minho, EPE	41.7056054,-8.8252713	Especialidade Médica	4444	42603
2020-09	Região de Saúde Norte	Unidade Local de Saúde do Nordeste, EPE	41.8056532,-6.7888197	Especialidade Médica	3154	33362
2020-10	Região de Saúde do Alentejo	Unidade Local de Saúde do Litoral Alentejano, EPE	38.0162314,-8.6956768	Especialidade Médica	2298	20262
2020-10	Região de Saúde do Centro	Centro Hospitalar do Baixo Vouga, EPE	40.6362453,-8.6543716	Especialidade Médica	4692	52446
2020-10	Região de Saúde do Centro	Instituto Português Oncologia de Coimbra, EPE	40.2162514,-8.4103814	Especialidade Médica	1232	8584
2020-10	Região de Saúde LVT	Centro Hospitalar Psiquiátrico de Lisboa	38.7569771,-9.1460705	Especialidade Médica	1089	27172
2020-10	Região de Saúde LVT	Instituto Português Oncologia de Lisboa, EPE	38.7396768,-9.1634516	Especialidade Médica	5246	36106
2020-10	Região de Saúde Norte	Centro Hospitalar Universitário de São João, EPE	41.1831056,-8.6010558	Especialidade Médica	11152	118839
2020-11	Região de Saúde do Alentejo	Unidade Local de Saúde do Litoral Alentejano, EPE	38.0162314,-8.6956768	Especialidade Médica	2535	22333
2020-11	Região de Saúde do Algarve	Centro Hospitalar Universitário do Algarve,EPE	37.0238973,-7.9281554	Especialidade Médica	10822	130748
2020-11	Região de Saúde do Centro	Centro Hospitalar de Leiria, EPE	39.7414812,-8.7982706	Especialidade Médica	8195	76922
2020-11	Região de Saúde do Centro	Centro Hospitalar e Universitário de Coimbra, EPE	40.2191523,-8.4098211	Especialidade Médica	17087	192400
2020-11	Região de Saúde do Centro	Centro Medicina de Reabilitação da Região Centro Rovisco Pais	40.297919,-8.7707806	Especialidade Médica	212	16627
2020-11	Região de Saúde do Centro	Unidade Local de Saúde da Guarda, EPE	40.5309916,-7.2734793	Especialidade Médica	3970	53360
2020-11	Região de Saúde LVT	Hospital Professor Doutor Fernando Fonseca, EPE	38.7422257,-9.2264834	Especialidade Médica	11155	131985
2020-11	Região de Saúde Norte	Centro Hospitalar Universitário do Porto, EPE	41.1472498,-8.6172617	Especialidade Médica	8391	105106
2020-11	Região de Saúde Norte	Centro Hospitalar Tâmega e Sousa, EPE	41.2494561,-8.264901	Especialidade Médica	8177	87598
2020-11	Região de Saúde Norte	Unidade Local de Saúde de Matosinhos, EPE	41.1794456,-8.6745115	Especialidade Médica	5764	57622
2020-11	Região de Saúde Norte	Unidade Local de Saúde do Nordeste, EPE	41.8056532,-6.7888197	Especialidade Médica	3818	40902
2020-12	Região de Saúde do Centro	Centro Hospitalar de Leiria, EPE	39.7414812,-8.7982706	Especialidade Médica	9126	88978
2020-12	Região de Saúde LVT	Centro Hospitalar do Oeste, EPE	39.4054629,-9.1258493	Especialidade Médica	6421	58647
2020-12	Região de Saúde LVT	Centro Hospitalar Psiquiátrico de Lisboa	38.7569771,-9.1460705	Especialidade Médica	1294	32461
2020-12	Região de Saúde LVT	Hospital de Vila Franca de Xira, PPP	38.977235,-8.984506	Especialidade Médica	6841	77528
2020-12	Região de Saúde Norte	Centro Hospitalar Universitário de São João, EPE	41.1831056,-8.6010558	Especialidade Médica	13640	143926
2020-12	Região de Saúde Norte	Centro Hospitalar Universitário do Porto, EPE	41.1472498,-8.6172617	Especialidade Médica	9334	115719
2020-12	Região de Saúde Norte	Centro Hospitalar Entre Douro e Vouga, EPE	40.9293884,-8.5458794	Especialidade Médica	6830	68609
2020-12	Região de Saúde Norte	Centro Hospitalar Póvoa de Varzim/Vila do Conde, EPE	41.3828711,-8.7589945	Especialidade Médica	2549	21886
2020-12	Região de Saúde Norte	Centro Hospitalar Trás-os-Montes e Alto Douro, EPE	41.3031784,-7.7515252	Especialidade Médica	12242	101799
2020-12	Região de Saúde Norte	Hospital de Magalhães Lemos, EPE	41.1764649,-8.6649823	Especialidade Médica	1728	33034
2020-12	Região de Saúde Norte	Hospital Santa Maria Maior, EPE	41.5324234,-8.6171561	Especialidade Médica	3013	25034
2020-01	Região de Saúde do Alentejo	Hospital Espírito Santo de Évora, EPE	38.5684861,-7.9032848	Especialidade Cirurgica	502	3017
2020-01	Região de Saúde do Centro	Hospital Distrital da Figueira da Foz, EPE	40.117897,-8.8586755	Especialidade Cirurgica	179	1406
2020-01	Região de Saúde LVT	Centro Hospitalar do Oeste, EPE	39.4054629,-9.1258493	Especialidade Cirurgica	578	3499
2020-01	Região de Saúde LVT	Hospital de Loures, PPP	38.821455,-9.176296	Especialidade Cirurgica	748	3537
2020-01	Região de Saúde LVT	Hospital de Vila Franca de Xira, PPP	38.977235,-8.984506	Especialidade Cirurgica	581	2771
2020-01	Região de Saúde LVT	Hospital Distrital de Santarém, EPE	39.2410946,-8.6937515	Especialidade Cirurgica	435	3844
2020-01	Região de Saúde LVT	Hospital Garcia de Orta, EPE	38.6658713,-9.1822554	Especialidade Cirurgica	1000	6556
2020-01	Região de Saúde Norte	Centro Hospitalar do Médio Ave, EPE	41.3423984,-8.4802503	Especialidade Cirurgica	434	3063
2020-01	Região de Saúde Norte	Centro Hospitalar Vila Nova de Gaia/Espinho, EPE	41.1094138,-8.5972617	Especialidade Cirurgica	1234	6882
2020-01	Região de Saúde Norte	Hospital de Braga, EPE	41.56785,-8.398982	Especialidade Cirurgica	1216	7891
2020-01	Região de Saúde Norte	Unidade Local de Saúde do Nordeste, EPE	41.8056532,-6.7888197	Especialidade Cirurgica	420	2782
2020-02	Região de Saúde do Centro	Centro Hospitalar de Leiria, EPE	39.7414812,-8.7982706	Especialidade Cirurgica	1487	8745
2020-02	Região de Saúde do Centro	Centro Hospitalar e Universitário de Coimbra, EPE	40.2191523,-8.4098211	Especialidade Cirurgica	4998	36490
2020-02	Região de Saúde do Centro	Unidade Local de Saúde de Castelo Branco, EPE	39.8212263,-7.4981271	Especialidade Cirurgica	593	3996
2020-02	Região de Saúde LVT	Centro Hospitalar Universitário de Lisboa Norte, EPE	38.7500861,-9.1616116	Especialidade Cirurgica	2690	18713
2020-02	Região de Saúde LVT	Centro Hospitalar Médio Tejo, EPE	39.478072,-8.5404429	Especialidade Cirurgica	1098	7552
2020-02	Região de Saúde LVT	Instituto Português Oncologia de Lisboa, EPE	38.7396768,-9.1634516	Especialidade Cirurgica	806	4797
2020-02	Região de Saúde Norte	Unidade Local de Saúde do Alto Minho, EPE	41.7056054,-8.8252713	Especialidade Cirurgica	1555	9565
2020-03	Região de Saúde do Alentejo	Unidade Local de Saúde do Baixo Alentejo, EPE	38.014123,-7.8721227	Especialidade Cirurgica	1023	6823
2020-03	Região de Saúde do Centro	Centro Hospitalar do Baixo Vouga, EPE	40.6362453,-8.6543716	Especialidade Cirurgica	2092	10611
2020-03	Região de Saúde do Centro	Hospital Distrital da Figueira da Foz, EPE	40.117897,-8.8586755	Especialidade Cirurgica	588	4096
2020-03	Região de Saúde do Centro	Hospital Dr. Francisco Zagalo	40.8571967,-8.6318023	Especialidade Cirurgica	92	341
2020-03	Região de Saúde do Centro	Instituto Português Oncologia de Coimbra, EPE	40.2162514,-8.4103814	Especialidade Cirurgica	936	6207
2020-03	Região de Saúde do Centro	Unidade Local de Saúde da Guarda, EPE	40.5309916,-7.2734793	Especialidade Cirurgica	806	5878
2020-03	Região de Saúde LVT	Hospital de Vila Franca de Xira, PPP	38.977235,-8.984506	Especialidade Cirurgica	1621	8186
2020-03	Região de Saúde Norte	Centro Hospitalar Universitário de São João, EPE	41.1831056,-8.6010558	Especialidade Cirurgica	6493	37148
2020-03	Região de Saúde Norte	Unidade Local de Saúde de Matosinhos, EPE	41.1794456,-8.6745115	Especialidade Cirurgica	1649	10434
2020-03	Região de Saúde Norte	Unidade Local de Saúde do Nordeste, EPE	41.8056532,-6.7888197	Especialidade Cirurgica	1169	7933
2020-04	Região de Saúde do Alentejo	Unidade Local de Saúde do Baixo Alentejo, EPE	38.014123,-7.8721227	Especialidade Cirurgica	1243	8564
2020-04	Região de Saúde do Centro	Centro Hospitalar de Leiria, EPE	39.7414812,-8.7982706	Especialidade Cirurgica	2523	14377
2020-04	Região de Saúde do Centro	Centro Hospitalar Tondela-Viseu, EPE	40.516364,-8.0827433	Especialidade Cirurgica	2745	21287
2020-04	Região de Saúde do Centro	Hospital Distrital da Figueira da Foz, EPE	40.117897,-8.8586755	Especialidade Cirurgica	686	4816
2020-04	Região de Saúde LVT	Centro Hospitalar Universitário Lisboa Central, EPE	38.7166948,-9.1371248	Especialidade Cirurgica	4702	50043
2020-04	Região de Saúde LVT	Hospital de Cascais, PPP	38.729006,-9.418267	Especialidade Cirurgica	1805	9090
2020-04	Região de Saúde LVT	Hospital de Loures, PPP	38.821455,-9.176296	Especialidade Cirurgica	2482	12516
2020-04	Região de Saúde LVT	Hospital Professor Doutor Fernando Fonseca, EPE	38.7422257,-9.2264834	Especialidade Cirurgica	3031	21784
2020-04	Região de Saúde Norte	Hospital Santa Maria Maior, EPE	41.5324234,-8.6171561	Especialidade Cirurgica	607	3686
2020-05	Região de Saúde do Alentejo	Unidade Local de Saúde do Baixo Alentejo, EPE	38.014123,-7.8721227	Especialidade Cirurgica	1514	10343
2020-05	Região de Saúde do Alentejo	Unidade Local de Saúde do Litoral Alentejano, EPE	38.0162314,-8.6956768	Especialidade Cirurgica	606	3969
2020-05	Região de Saúde do Centro	Centro Hospitalar e Universitário de Coimbra, EPE	40.2191523,-8.4098211	Especialidade Cirurgica	10127	73760
2020-05	Região de Saúde do Centro	Centro Hospitalar Tondela-Viseu, EPE	40.516364,-8.0827433	Especialidade Cirurgica	3311	25459
2020-05	Região de Saúde LVT	Hospital Distrital de Santarém, EPE	39.2410946,-8.6937515	Especialidade Cirurgica	2071	16085
2020-05	Região de Saúde LVT	Hospital Garcia de Orta, EPE	38.6658713,-9.1822554	Especialidade Cirurgica	3794	26673
2020-05	Região de Saúde Norte	Centro Hospitalar do Médio Ave, EPE	41.3423984,-8.4802503	Especialidade Cirurgica	1681	11072
2020-05	Região de Saúde Norte	Hospital de Braga, EPE	41.56785,-8.398982	Especialidade Cirurgica	5407	32964
2020-05	Região de Saúde Norte	Unidade Local de Saúde do Alto Minho, EPE	41.7056054,-8.8252713	Especialidade Cirurgica	2982	18904
2020-06	Região de Saúde do Algarve	Centro Hospitalar Universitário do Algarve,EPE	37.0238973,-7.9281554	Especialidade Cirurgica	5726	45813
2020-06	Região de Saúde do Centro	Centro Hospitalar de Leiria, EPE	39.7414812,-8.7982706	Especialidade Cirurgica	3691	21341
2020-06	Região de Saúde do Centro	Instituto Português Oncologia de Coimbra, EPE	40.2162514,-8.4103814	Especialidade Cirurgica	1655	11728
2020-06	Região de Saúde LVT	Centro Hospitalar do Oeste, EPE	39.4054629,-9.1258493	Especialidade Cirurgica	2711	17004
2020-06	Região de Saúde LVT	Hospital Distrital de Santarém, EPE	39.2410946,-8.6937515	Especialidade Cirurgica	2503	19379
2020-06	Região de Saúde LVT	Hospital Garcia de Orta, EPE	38.6658713,-9.1822554	Especialidade Cirurgica	4449	31865
2020-06	Região de Saúde Norte	Centro Hospitalar Universitário de São João, EPE	41.1831056,-8.6010558	Especialidade Cirurgica	10369	64038
2020-06	Região de Saúde Norte	Centro Hospitalar do Médio Ave, EPE	41.3423984,-8.4802503	Especialidade Cirurgica	2037	12992
2020-06	Região de Saúde Norte	Centro Hospitalar Trás-os-Montes e Alto Douro, EPE	41.3031784,-7.7515252	Especialidade Cirurgica	4053	24211
2020-06	Região de Saúde Norte	Hospital Santa Maria Maior, EPE	41.5324234,-8.6171561	Especialidade Cirurgica	925	5581
2020-06	Região de Saúde Norte	Unidade Local de Saúde do Alto Minho, EPE	41.7056054,-8.8252713	Especialidade Cirurgica	3539	22938
2020-06	Região de Saúde Norte	Unidade Local de Saúde do Nordeste, EPE	41.8056532,-6.7888197	Especialidade Cirurgica	1970	14017
2020-07	Região de Saúde do Alentejo	Unidade Local de Saúde do Norte Alentejano, EPE	39.3003425,-7.4263845	Especialidade Cirurgica	1771	13061
2020-07	Região de Saúde do Centro	Centro Hospitalar de Leiria, EPE	39.7414812,-8.7982706	Especialidade Cirurgica	4378	25351
2020-07	Região de Saúde do Centro	Unidade Local de Saúde de Castelo Branco, EPE	39.8212263,-7.4981271	Especialidade Cirurgica	1695	12287
2020-07	Região de Saúde LVT	Centro Hospitalar de Lisboa Ocidental, EPE	38.708454,-9.216985	Especialidade Cirurgica	5825	44904
2020-07	Região de Saúde LVT	Centro Hospitalar do Oeste, EPE	39.4054629,-9.1258493	Especialidade Cirurgica	3212	19996
2020-07	Região de Saúde LVT	Centro Hospitalar Médio Tejo, EPE	39.478072,-8.5404429	Especialidade Cirurgica	3007	21659
2020-07	Região de Saúde LVT	Hospital de Vila Franca de Xira, PPP	38.977235,-8.984506	Especialidade Cirurgica	3501	17997
2020-07	Região de Saúde LVT	Instituto Português Oncologia de Lisboa, EPE	38.7396768,-9.1634516	Especialidade Cirurgica	2433	15353
2020-07	Região de Saúde Norte	Unidade Local de Saúde do Nordeste, EPE	41.8056532,-6.7888197	Especialidade Cirurgica	2323	16567
2020-08	Região de Saúde do Alentejo	Unidade Local de Saúde do Baixo Alentejo, EPE	38.014123,-7.8721227	Especialidade Cirurgica	2411	16304
2020-08	Região de Saúde do Centro	Unidade Local de Saúde de Castelo Branco, EPE	39.8212263,-7.4981271	Especialidade Cirurgica	1930	14118
2020-08	Região de Saúde LVT	Hospital de Vila Franca de Xira, PPP	38.977235,-8.984506	Especialidade Cirurgica	4020	20517
2020-08	Região de Saúde Norte	Centro Hospitalar Póvoa de Varzim/Vila do Conde, EPE	41.3828711,-8.7589945	Especialidade Cirurgica	2516	11082
2020-08	Região de Saúde Norte	Unidade Local de Saúde do Alto Minho, EPE	41.7056054,-8.8252713	Especialidade Cirurgica	4961	32268
2020-09	Região de Saúde do Algarve	Centro Hospitalar Universitário do Algarve,EPE	37.0238973,-7.9281554	Especialidade Cirurgica	8815	70796
2020-09	Região de Saúde LVT	Centro Hospitalar Universitário Lisboa Central, EPE	38.7166948,-9.1371248	Especialidade Cirurgica	14672	108712
2020-09	Região de Saúde LVT	Centro Hospitalar de Setúbal, EPE	38.5283754,-8.8818638	Especialidade Cirurgica	3493	23327
2020-09	Região de Saúde LVT	Centro Hospitalar Universitário de Lisboa Norte, EPE	38.7500861,-9.1616116	Especialidade Cirurgica	10191	65469
2020-09	Região de Saúde LVT	Hospital de Vila Franca de Xira, PPP	38.977235,-8.984506	Especialidade Cirurgica	4558	23243
2020-09	Região de Saúde Norte	Centro Hospitalar Entre Douro e Vouga, EPE	40.9293884,-8.5458794	Especialidade Cirurgica	6767	32094
2020-09	Região de Saúde Norte	Instituto Português Oncologia do Porto, EPE	41.1785642,-8.6062881	Especialidade Cirurgica	4227	31658
2020-10	Região de Saúde do Centro	Centro Hospitalar de Leiria, EPE	39.7414812,-8.7982706	Especialidade Cirurgica	6416	37966
2020-10	Região de Saúde do Centro	Centro Hospitalar do Baixo Vouga, EPE	40.6362453,-8.6543716	Especialidade Cirurgica	6515	32700
2020-10	Região de Saúde do Centro	Centro Hospitalar Tondela-Viseu, EPE	40.516364,-8.0827433	Especialidade Cirurgica	7089	55701
2020-10	Região de Saúde do Centro	Hospital Dr. Francisco Zagalo	40.8571967,-8.6318023	Especialidade Cirurgica	202	725
2020-10	Região de Saúde Norte	Centro Hospitalar Trás-os-Montes e Alto Douro, EPE	41.3031784,-7.7515252	Especialidade Cirurgica	7240	43338
2020-10	Região de Saúde Norte	Hospital Santa Maria Maior, EPE	41.5324234,-8.6171561	Especialidade Cirurgica	1530	9580
2020-11	Região de Saúde do Alentejo	Unidade Local de Saúde do Litoral Alentejano, EPE	38.0162314,-8.6956768	Especialidade Cirurgica	1382	8549
2020-11	Região de Saúde do Centro	Hospital Distrital da Figueira da Foz, EPE	40.117897,-8.8586755	Especialidade Cirurgica	2007	13918
2020-11	Região de Saúde LVT	Centro Hospitalar do Oeste, EPE	39.4054629,-9.1258493	Especialidade Cirurgica	5018	31104
2020-11	Região de Saúde LVT	Hospital de Loures, PPP	38.821455,-9.176296	Especialidade Cirurgica	6343	29993
2020-11	Região de Saúde Norte	Centro Hospitalar do Médio Ave, EPE	41.3423984,-8.4802503	Especialidade Cirurgica	4018	23364
2020-11	Região de Saúde Norte	Centro Hospitalar Entre Douro e Vouga, EPE	40.9293884,-8.5458794	Especialidade Cirurgica	7768	38843
2020-11	Região de Saúde Norte	Centro Hospitalar Póvoa de Varzim/Vila do Conde, EPE	41.3828711,-8.7589945	Especialidade Cirurgica	3609	15690
2020-11	Região de Saúde Norte	Centro Hospitalar Tâmega e Sousa, EPE	41.2494561,-8.264901	Especialidade Cirurgica	8892	46159
2020-11	Região de Saúde Norte	Hospital Santa Maria Maior, EPE	41.5324234,-8.6171561	Especialidade Cirurgica	1722	10523
2020-12	Região de Saúde do Alentejo	Hospital Espírito Santo de Évora, EPE	38.5684861,-7.9032848	Especialidade Cirurgica	4606	26564
2020-12	Região de Saúde do Centro	Centro Hospitalar Universitário Cova da Beira, EPE	40.2804158,-7.4922407	Especialidade Cirurgica	3315	30743
2020-12	Região de Saúde LVT	Centro Hospitalar de Lisboa Ocidental, EPE	38.708454,-9.216985	Especialidade Cirurgica	9982	77152
2020-12	Região de Saúde LVT	Hospital de Loures, PPP	38.821455,-9.176296	Especialidade Cirurgica	6791	32428
2020-12	Região de Saúde LVT	Hospital Distrital de Santarém, EPE	39.2410946,-8.6937515	Especialidade Cirurgica	5363	39398
2020-12	Região de Saúde Norte	Centro Hospitalar Universitário do Porto, EPE	41.1472498,-8.6172617	Especialidade Cirurgica	16591	100190
2020-12	Região de Saúde Norte	Centro Hospitalar Tâmega e Sousa, EPE	41.2494561,-8.264901	Especialidade Cirurgica	9557	49779
2020-12	Região de Saúde Norte	Hospital da Senhora da Oliveira, Guimarães, EPE	41.4387173,-8.3086907	Especialidade Cirurgica	8424	56406
2020-12	Região de Saúde Norte	Hospital de Braga, EPE	41.56785,-8.398982	Especialidade Cirurgica	14707	81117
2020-01	Região de Saúde do Alentejo	Unidade Local de Saúde do Baixo Alentejo, EPE	38.014123,-7.8721227	Especialidade Médica	310	3089
2020-01	Região de Saúde do Alentejo	Unidade Local de Saúde do Litoral Alentejano, EPE	38.0162314,-8.6956768	Especialidade Médica	246	2103
2020-01	Região de Saúde do Centro	Centro Hospitalar de Leiria, EPE	39.7414812,-8.7982706	Especialidade Médica	933	8148
2020-01	Região de Saúde do Centro	Centro Medicina de Reabilitação da Região Centro Rovisco Pais	40.297919,-8.7707806	Especialidade Médica	18	1829
2020-01	Região de Saúde do Centro	Unidade Local de Saúde da Guarda, EPE	40.5309916,-7.2734793	Especialidade Médica	471	5398
2020-01	Região de Saúde LVT	Centro Hospitalar Universitário Lisboa Central, EPE	38.7166948,-9.1371248	Especialidade Médica	1600	12061
2020-01	Região de Saúde LVT	Centro Hospitalar Psiquiátrico de Lisboa	38.7569771,-9.1460705	Especialidade Médica	151	3177
2020-01	Região de Saúde LVT	Hospital de Vila Franca de Xira, PPP	38.977235,-8.984506	Especialidade Médica	789	7944
2020-01	Região de Saúde Norte	Centro Hospitalar do Médio Ave, EPE	41.3423984,-8.4802503	Especialidade Médica	360	3834
2020-01	Região de Saúde Norte	Centro Hospitalar Tâmega e Sousa, EPE	41.2494561,-8.264901	Especialidade Médica	960	9782
2020-01	Região de Saúde Norte	Hospital de Braga, EPE	41.56785,-8.398982	Especialidade Médica	879	9379
2020-01	Região de Saúde Norte	Unidade Local de Saúde de Matosinhos, EPE	41.1794456,-8.6745115	Especialidade Médica	691	6711
2020-01	Região de Saúde Norte	Unidade Local de Saúde do Alto Minho, EPE	41.7056054,-8.8252713	Especialidade Médica	678	5960
2020-02	Região de Saúde do Centro	Centro Medicina de Reabilitação da Região Centro Rovisco Pais	40.297919,-8.7707806	Especialidade Médica	41	3474
2020-02	Região de Saúde do Centro	Hospital Dr. Francisco Zagalo	40.8571967,-8.6318023	Especialidade Médica	43	913
2020-02	Região de Saúde do Centro	Instituto Português Oncologia de Coimbra, EPE	40.2162514,-8.4103814	Especialidade Médica	318	1821
2020-02	Região de Saúde do Centro	Unidade Local de Saúde de Castelo Branco, EPE	39.8212263,-7.4981271	Especialidade Médica	628	5128
2020-02	Região de Saúde LVT	Centro Hospitalar Universitário de Lisboa Norte, EPE	38.7500861,-9.1616116	Especialidade Médica	3495	35233
2020-02	Região de Saúde LVT	Hospital Distrital de Santarém, EPE	39.2410946,-8.6937515	Especialidade Médica	1523	13949
2020-02	Região de Saúde Norte	Centro Hospitalar do Médio Ave, EPE	41.3423984,-8.4802503	Especialidade Médica	675	7234
2020-02	Região de Saúde Norte	Centro Hospitalar Póvoa de Varzim/Vila do Conde, EPE	41.3828711,-8.7589945	Especialidade Médica	530	4314
2020-02	Região de Saúde Norte	Unidade Local de Saúde do Nordeste, EPE	41.8056532,-6.7888197	Especialidade Médica	927	10147
2020-03	Região de Saúde do Centro	Centro Hospitalar de Leiria, EPE	39.7414812,-8.7982706	Especialidade Médica	2621	23016
2020-03	Região de Saúde do Centro	Hospital Distrital da Figueira da Foz, EPE	40.117897,-8.8586755	Especialidade Médica	683	5913
2020-03	Região de Saúde do Centro	Unidade Local de Saúde da Guarda, EPE	40.5309916,-7.2734793	Especialidade Médica	1329	15311
2020-03	Região de Saúde LVT	Centro Hospitalar de Setúbal, EPE	38.5283754,-8.8818638	Especialidade Médica	2107	17887
2020-03	Região de Saúde LVT	Centro Hospitalar do Oeste, EPE	39.4054629,-9.1258493	Especialidade Médica	1857	16430
2020-03	Região de Saúde LVT	Hospital de Cascais, PPP	38.729006,-9.418267	Especialidade Médica	1311	12842
2020-03	Região de Saúde LVT	Hospital de Loures, PPP	38.821455,-9.176296	Especialidade Médica	2487	26601
2020-03	Região de Saúde LVT	Hospital de Vila Franca de Xira, PPP	38.977235,-8.984506	Especialidade Médica	2044	21651
2020-03	Região de Saúde LVT	Hospital Distrital de Santarém, EPE	39.2410946,-8.6937515	Especialidade Médica	2204	19792
2020-03	Região de Saúde LVT	Instituto Português Oncologia de Lisboa, EPE	38.7396768,-9.1634516	Especialidade Médica	1730	12025
2020-03	Região de Saúde Norte	Centro Hospitalar Universitário do Porto, EPE	41.1472498,-8.6172617	Especialidade Médica	2572	31574
2020-03	Região de Saúde Norte	Centro Hospitalar Entre Douro e Vouga, EPE	40.9293884,-8.5458794	Especialidade Médica	2041	20964
2020-03	Região de Saúde Norte	Centro Hospitalar Tâmega e Sousa, EPE	41.2494561,-8.264901	Especialidade Médica	2590	26884
2020-03	Região de Saúde Norte	Hospital de Braga, EPE	41.56785,-8.398982	Especialidade Médica	2678	26824
2020-03	Região de Saúde Norte	Hospital de Magalhães Lemos, EPE	41.1764649,-8.6649823	Especialidade Médica	608	13013
2020-03	Região de Saúde Norte	Instituto Português Oncologia do Porto, EPE	41.1785642,-8.6062881	Especialidade Médica	1104	10567
2020-04	Região de Saúde do Alentejo	Unidade Local de Saúde do Baixo Alentejo, EPE	38.014123,-7.8721227	Especialidade Médica	1054	9910
2020-04	Região de Saúde do Alentejo	Unidade Local de Saúde do Litoral Alentejano, EPE	38.0162314,-8.6956768	Especialidade Médica	884	7736
2020-04	Região de Saúde do Centro	Hospital Distrital da Figueira da Foz, EPE	40.117897,-8.8586755	Especialidade Médica	857	7499
2020-04	Região de Saúde LVT	Centro Hospitalar Barreiro/Montijo, EPE	38.6554005,-9.0592392	Especialidade Médica	1603	21662
2020-04	Região de Saúde LVT	Centro Hospitalar Psiquiátrico de Lisboa	38.7569771,-9.1460705	Especialidade Médica	495	10983
2020-04	Região de Saúde Norte	Centro Hospitalar Trás-os-Montes e Alto Douro, EPE	41.3031784,-7.7515252	Especialidade Médica	4487	36993
2020-04	Região de Saúde Norte	Instituto Português Oncologia do Porto, EPE	41.1785642,-8.6062881	Especialidade Médica	1358	12971
2020-04	Região de Saúde Norte	Unidade Local de Saúde do Alto Minho, EPE	41.7056054,-8.8252713	Especialidade Médica	2230	20855
2020-05	Região de Saúde do Alentejo	Hospital Espírito Santo de Évora, EPE	38.5684861,-7.9032848	Especialidade Médica	1951	16600
2020-05	Região de Saúde do Centro	Centro Medicina de Reabilitação da Região Centro Rovisco Pais	40.297919,-8.7707806	Especialidade Médica	95	7870
2020-05	Região de Saúde Norte	Centro Hospitalar Universitário do Porto, EPE	41.1472498,-8.6172617	Especialidade Médica	3748	48542
2020-05	Região de Saúde Norte	Centro Hospitalar Trás-os-Montes e Alto Douro, EPE	41.3031784,-7.7515252	Especialidade Médica	5317	44471
2020-05	Região de Saúde Norte	Hospital da Senhora da Oliveira, Guimarães, EPE	41.4387173,-8.3086907	Especialidade Médica	3533	42161
2020-05	Região de Saúde Norte	Unidade Local de Saúde de Matosinhos, EPE	41.1794456,-8.6745115	Especialidade Médica	2747	26655
2020-06	Região de Saúde do Alentejo	Unidade Local de Saúde do Litoral Alentejano, EPE	38.0162314,-8.6956768	Especialidade Médica	1358	12042
2020-06	Região de Saúde do Alentejo	Unidade Local de Saúde do Norte Alentejano, EPE	39.3003425,-7.4263845	Especialidade Médica	1685	18217
2020-06	Região de Saúde do Centro	Centro Medicina de Reabilitação da Região Centro Rovisco Pais	40.297919,-8.7707806	Especialidade Médica	118	9222
2020-06	Região de Saúde do Centro	Hospital Distrital da Figueira da Foz, EPE	40.117897,-8.8586755	Especialidade Médica	1202	10375
2020-06	Região de Saúde do Centro	Hospital Dr. Francisco Zagalo	40.8571967,-8.6318023	Especialidade Médica	245	3191
2020-06	Região de Saúde do Centro	Unidade Local de Saúde de Castelo Branco, EPE	39.8212263,-7.4981271	Especialidade Médica	1658	13359
2020-06	Região de Saúde LVT	Centro Hospitalar de Setúbal, EPE	38.5283754,-8.8818638	Especialidade Médica	3673	32400
2020-06	Região de Saúde LVT	Hospital Distrital de Santarém, EPE	39.2410946,-8.6937515	Especialidade Médica	3909	35855
2020-06	Região de Saúde LVT	Hospital Professor Doutor Fernando Fonseca, EPE	38.7422257,-9.2264834	Especialidade Médica	6329	74038
2020-06	Região de Saúde LVT	Hospital Garcia de Orta, EPE	38.6658713,-9.1822554	Especialidade Médica	3791	48489
2020-06	Região de Saúde Norte	Hospital Santa Maria Maior, EPE	41.5324234,-8.6171561	Especialidade Médica	1394	12298
2020-07	Região de Saúde do Alentejo	Hospital Espírito Santo de Évora, EPE	38.5684861,-7.9032848	Especialidade Médica	2668	23242
2020-07	Região de Saúde do Alentejo	Unidade Local de Saúde do Baixo Alentejo, EPE	38.014123,-7.8721227	Especialidade Médica	1669	16349
2020-07	Região de Saúde do Centro	Centro Hospitalar Universitário Cova da Beira, EPE	40.2804158,-7.4922407	Especialidade Médica	2765	24114
2020-07	Região de Saúde LVT	Centro Hospitalar de Lisboa Ocidental, EPE	38.708454,-9.216985	Especialidade Médica	5145	57876
2020-07	Região de Saúde LVT	Centro Hospitalar Psiquiátrico de Lisboa	38.7569771,-9.1460705	Especialidade Médica	797	18840
2020-07	Região de Saúde LVT	Hospital de Vila Franca de Xira, PPP	38.977235,-8.984506	Especialidade Médica	4092	45654
2020-07	Região de Saúde LVT	Instituto Português Oncologia de Lisboa, EPE	38.7396768,-9.1634516	Especialidade Médica	3663	25653
2020-07	Região de Saúde Norte	Hospital de Braga, EPE	41.56785,-8.398982	Especialidade Médica	5375	55715
2020-07	Região de Saúde Norte	Instituto Português Oncologia do Porto, EPE	41.1785642,-8.6062881	Especialidade Médica	2392	22121
2020-08	Região de Saúde do Alentejo	Hospital Espírito Santo de Évora, EPE	38.5684861,-7.9032848	Especialidade Médica	2999	26692
2020-08	Região de Saúde do Centro	Hospital Dr. Francisco Zagalo	40.8571967,-8.6318023	Especialidade Médica	280	3934
2020-08	Região de Saúde LVT	Centro Hospitalar Universitário Lisboa Central, EPE	38.7166948,-9.1371248	Especialidade Médica	11357	117718
2020-08	Região de Saúde LVT	Hospital Professor Doutor Fernando Fonseca, EPE	38.7422257,-9.2264834	Especialidade Médica	8218	97489
2020-08	Região de Saúde LVT	Instituto Português Oncologia de Lisboa, EPE	38.7396768,-9.1634516	Especialidade Médica	4144	29269
2020-08	Região de Saúde Norte	Centro Hospitalar do Médio Ave, EPE	41.3423984,-8.4802503	Especialidade Médica	2248	28665
2020-08	Região de Saúde Norte	Centro Hospitalar Trás-os-Montes e Alto Douro, EPE	41.3031784,-7.7515252	Especialidade Médica	8149	68228
2020-08	Região de Saúde Norte	Centro Hospitalar Vila Nova de Gaia/Espinho, EPE	41.1094138,-8.5972617	Especialidade Médica	4688	51086
2020-08	Região de Saúde Norte	Hospital da Senhora da Oliveira, Guimarães, EPE	41.4387173,-8.3086907	Especialidade Médica	5329	62458
2020-08	Região de Saúde Norte	Unidade Local de Saúde do Nordeste, EPE	41.8056532,-6.7888197	Especialidade Médica	2864	30476
2020-09	Região de Saúde do Alentejo	Unidade Local de Saúde do Litoral Alentejano, EPE	38.0162314,-8.6956768	Especialidade Médica	1930	18252
2020-09	Região de Saúde do Centro	Centro Hospitalar Universitário Cova da Beira, EPE	40.2804158,-7.4922407	Especialidade Médica	3504	32006
2020-09	Região de Saúde LVT	Centro Hospitalar Barreiro/Montijo, EPE	38.6554005,-9.0592392	Especialidade Médica	3190	46447
2020-09	Região de Saúde LVT	Hospital Garcia de Orta, EPE	38.6658713,-9.1822554	Especialidade Médica	5501	71028
2020-09	Região de Saúde Norte	Centro Hospitalar Entre Douro e Vouga, EPE	40.9293884,-8.5458794	Especialidade Médica	4531	50138
2020-10	Região de Saúde do Alentejo	Unidade Local de Saúde do Norte Alentejano, EPE	39.3003425,-7.4263845	Especialidade Médica	2817	32090
2020-10	Região de Saúde do Centro	Centro Hospitalar Universitário Cova da Beira, EPE	40.2804158,-7.4922407	Especialidade Médica	3917	34377
2020-10	Região de Saúde do Centro	Centro Hospitalar e Universitário de Coimbra, EPE	40.2191523,-8.4098211	Especialidade Médica	15653	174850
2020-10	Região de Saúde do Centro	Unidade Local de Saúde de Castelo Branco, EPE	39.8212263,-7.4981271	Especialidade Médica	2656	21321
2020-10	Região de Saúde LVT	Centro Hospitalar Barreiro/Montijo, EPE	38.6554005,-9.0592392	Especialidade Médica	3546	51651
2020-10	Região de Saúde LVT	Centro Hospitalar de Lisboa Ocidental, EPE	38.708454,-9.216985	Especialidade Médica	7319	81744
2020-10	Região de Saúde LVT	Hospital de Cascais, PPP	38.729006,-9.418267	Especialidade Médica	3807	40717
2020-10	Região de Saúde LVT	Hospital Professor Doutor Fernando Fonseca, EPE	38.7422257,-9.2264834	Especialidade Médica	10169	120665
2020-10	Região de Saúde Norte	Centro Hospitalar Póvoa de Varzim/Vila do Conde, EPE	41.3828711,-8.7589945	Especialidade Médica	1961	17187
2020-11	Região de Saúde do Alentejo	Unidade Local de Saúde do Norte Alentejano, EPE	39.3003425,-7.4263845	Especialidade Médica	3087	35280
2020-11	Região de Saúde do Centro	Centro Hospitalar do Baixo Vouga, EPE	40.6362453,-8.6543716	Especialidade Médica	5254	58202
2020-11	Região de Saúde LVT	Centro Hospitalar do Oeste, EPE	39.4054629,-9.1258493	Especialidade Médica	5839	52909
2020-11	Região de Saúde LVT	Hospital de Loures, PPP	38.821455,-9.176296	Especialidade Médica	7741	89947
2020-11	Região de Saúde LVT	Instituto Português Oncologia de Lisboa, EPE	38.7396768,-9.1634516	Especialidade Médica	5751	39333
2020-11	Região de Saúde Norte	Centro Hospitalar Póvoa de Varzim/Vila do Conde, EPE	41.3828711,-8.7589945	Especialidade Médica	2256	18812
2020-11	Região de Saúde Norte	Centro Hospitalar Trás-os-Montes e Alto Douro, EPE	41.3031784,-7.7515252	Especialidade Médica	11045	93003
2020-11	Região de Saúde Norte	Hospital da Senhora da Oliveira, Guimarães, EPE	41.4387173,-8.3086907	Especialidade Médica	7488	86486
2020-11	Região de Saúde Norte	Hospital de Braga, EPE	41.56785,-8.398982	Especialidade Médica	8657	88961
2020-11	Região de Saúde Norte	Unidade Local de Saúde do Alto Minho, EPE	41.7056054,-8.8252713	Especialidade Médica	5486	52373
2020-12	Região de Saúde do Alentejo	Hospital Espírito Santo de Évora, EPE	38.5684861,-7.9032848	Especialidade Médica	4507	40998
2020-12	Região de Saúde do Centro	Hospital Dr. Francisco Zagalo	40.8571967,-8.6318023	Especialidade Médica	378	5370
2020-12	Região de Saúde do Centro	Unidade Local de Saúde da Guarda, EPE	40.5309916,-7.2734793	Especialidade Médica	5028	61195
2020-12	Região de Saúde Norte	Centro Hospitalar Vila Nova de Gaia/Espinho, EPE	41.1094138,-8.5972617	Especialidade Médica	7302	77709
2020-12	Região de Saúde Norte	Unidade Local de Saúde do Alto Minho, EPE	41.7056054,-8.8252713	Especialidade Médica	6072	57923
