# Supplementary material for: Beyond comorbidities, sex and age have no effect on COVID-19 health care demand
Source: Sci Rep. 2022 May 5;12:7356. doi: 10.1038/s41598-022-11376-5 (PMC9069423; doi:10.1038/s41598-022-11376-5)
Supplement: Supplementary file 2 — Supplementary Information 2. [file 41598_2022_11376_MOESM2_ESM.zip › Supplementary_materials_2_data_sources/monthly_hospitalizations_per_hospital_including_location/monthly_hospitalisations_2021.csv]

Período;Região;Instituição;Localização Geográfica;Tipo de Especialidade;Doentes Saídos;Dias de Internamento
2021-01;Região de Saúde do Centro;Centro Hospitalar Universitário Cova da Beira	EPE;40.2804158	-7.4922407;Especialidade Cirurgica;183;2929
2021-01;Região de Saúde do Centro;Centro Hospitalar de Leiria	EPE;39.7414812	-8.7982706;Especialidade Cirurgica;433;2833
2021-01;Região de Saúde do Centro;Centro Hospitalar e Universitário de Coimbra	EPE;40.2191523	-8.4098211;Especialidade Cirurgica;1665;11699
2021-01;Região de Saúde do Centro;Centro Hospitalar Tondela-Viseu	EPE;40.516364	-8.0827433;Especialidade Cirurgica;568;4776
2021-01;Região de Saúde LVT;Centro Hospitalar de Lisboa Ocidental	EPE;38.708454	-9.216985;Especialidade Cirurgica;698;6629
2021-01;Região de Saúde LVT;Hospital de Cascais	PPP;38.729006	-9.418267;Especialidade Cirurgica;415;2248
2021-01;Região de Saúde LVT;Hospital de Loures	PPP;38.821455	-9.176296;Especialidade Cirurgica;370;1950
2021-01;Região de Saúde Norte;Centro Hospitalar Universitário do Porto	EPE;41.1472498	-8.6172617;Especialidade Cirurgica;1273;7628
2021-01;Região de Saúde Norte;Centro Hospitalar Entre Douro e Vouga	EPE;40.9293884	-8.5458794;Especialidade Cirurgica;526;2922
2021-01;Região de Saúde Norte;Centro Hospitalar Vila Nova de Gaia/Espinho	EPE;41.1094138	-8.5972617;Especialidade Cirurgica;707;4301
2021-01;Região de Saúde Norte;Instituto Português Oncologia do Porto	EPE;41.1785642	-8.6062881;Especialidade Cirurgica;456;3532
2021-01;Região de Saúde Norte;Unidade Local de Saúde do Nordeste	EPE;41.8056532	-6.7888197;Especialidade Cirurgica;236;1875
2021-02;Região de Saúde do Centro;Centro Hospitalar Tondela-Viseu	EPE;40.516364	-8.0827433;Especialidade Cirurgica;1057;8685
2021-02;Região de Saúde LVT;Centro Hospitalar Universitário Lisboa Central	EPE;38.7166948	-9.1371248;Especialidade Cirurgica;2420;17186
2021-02;Região de Saúde LVT;Hospital de Cascais	PPP;38.729006	-9.418267;Especialidade Cirurgica;810;4113
2021-02;Região de Saúde LVT;Hospital de Vila Franca de Xira	PPP;38.977235	-8.984506;Especialidade Cirurgica;604;4908
2021-02;Região de Saúde LVT;Hospital Professor Doutor Fernando Fonseca	EPE;38.7422257	-9.2264834;Especialidade Cirurgica;945;7386
2021-02;Região de Saúde Norte;Centro Hospitalar Tâmega e Sousa	EPE;41.2494561	-8.264901;Especialidade Cirurgica;1296;7050
2021-02;Região de Saúde Norte;Hospital de Braga	EPE;41.56785	-8.398982;Especialidade Cirurgica;2229;12695
2021-01;Região de Saúde do Centro;Centro Hospitalar Tondela-Viseu	EPE;40.516364	-8.0827433;Especialidade Médica;951;10349
2021-01;Região de Saúde LVT;Centro Hospitalar de Lisboa Ocidental	EPE;38.708454	-9.216985;Especialidade Médica;731;9771
2021-01;Região de Saúde LVT;Centro Hospitalar Médio Tejo	EPE;39.478072	-8.5404429;Especialidade Médica;738;9464
2021-01;Região de Saúde LVT;Hospital Distrital de Santarém	EPE;39.2410946	-8.6937515;Especialidade Médica;761;7375
2021-01;Região de Saúde LVT;Instituto Português Oncologia de Lisboa	EPE;38.7396768	-9.1634516;Especialidade Médica;482;3357
2021-01;Região de Saúde Norte;Centro Hospitalar Universitário de São João	EPE;41.1831056	-8.6010558;Especialidade Médica;1158;12780
2021-01;Região de Saúde Norte;Centro Hospitalar do Médio Ave	EPE;41.3423984	-8.4802503;Especialidade Médica;448;5230
2021-01;Região de Saúde Norte;Centro Hospitalar Tâmega e Sousa	EPE;41.2494561	-8.264901;Especialidade Médica;920;10937
2021-01;Região de Saúde Norte;Hospital de Magalhães Lemos	EPE;41.1764649	-8.6649823;Especialidade Médica;128;2959
2021-01;Região de Saúde Norte;Unidade Local de Saúde do Alto Minho	EPE;41.7056054	-8.8252713;Especialidade Médica;725;6467
2021-02;Região de Saúde do Alentejo;Hospital Espírito Santo de Évora	EPE;38.5684861	-7.9032848;Especialidade Médica;828;8966
2021-02;Região de Saúde do Centro;Centro Hospitalar do Baixo Vouga	EPE;40.6362453	-8.6543716;Especialidade Médica;1264;13598
2021-02;Região de Saúde do Centro;Centro Hospitalar Tondela-Viseu	EPE;40.516364	-8.0827433;Especialidade Médica;1842;18963
2021-02;Região de Saúde do Centro;Unidade Local de Saúde de Castelo Branco	EPE;39.8212263	-7.4981271;Especialidade Médica;523;5008
2021-02;Região de Saúde LVT;Centro Hospitalar Barreiro/Montijo	EPE;38.6554005	-9.0592392;Especialidade Médica;870;11959
2021-02;Região de Saúde LVT;Centro Hospitalar Médio Tejo	EPE;39.478072	-8.5404429;Especialidade Médica;1451;17429
2021-02;Região de Saúde Norte;Centro Hospitalar Entre Douro e Vouga	EPE;40.9293884	-8.5458794;Especialidade Médica;1610;14451
2021-02;Região de Saúde Norte;Centro Hospitalar Tâmega e Sousa	EPE;41.2494561	-8.264901;Especialidade Médica;1710;17790
2021-02;Região de Saúde Norte;Unidade Local de Saúde do Alto Minho	EPE;41.7056054	-8.8252713;Especialidade Médica;1327;12186
2021-01;Região de Saúde do Algarve;Centro Hospitalar Universitário do Algarve	EPE;37.0238973	-7.9281554;Especialidade Cirurgica;861;7288
2021-01;Região de Saúde do Centro;Centro Hospitalar do Baixo Vouga	EPE;40.6362453	-8.6543716;Especialidade Cirurgica;393;2281
2021-01;Região de Saúde do Centro;Hospital Dr. Francisco Zagalo;40.8571967	-8.6318023;Especialidade Cirurgica;11;46
2021-01;Região de Saúde LVT;Centro Hospitalar Universitário Lisboa Central	EPE;38.7166948	-9.1371248;Especialidade Cirurgica;1238;8897
2021-01;Região de Saúde LVT;Centro Hospitalar do Oeste	EPE;39.4054629	-9.1258493;Especialidade Cirurgica;294;2082
2021-01;Região de Saúde LVT;Centro Hospitalar Universitário de Lisboa Norte	EPE;38.7500861	-9.1616116;Especialidade Cirurgica;864;6282
2021-01;Região de Saúde LVT;Centro Hospitalar Médio Tejo	EPE;39.478072	-8.5404429;Especialidade Cirurgica;334;2506
2021-01;Região de Saúde LVT;Hospital de Vila Franca de Xira	PPP;38.977235	-8.984506;Especialidade Cirurgica;324;2595
2021-01;Região de Saúde Norte;Hospital da Senhora da Oliveira	Guimarães	EPE;41.4387173	-8.3086907;Especialidade Cirurgica;565;4393
2021-02;Região de Saúde do Centro;Centro Hospitalar do Baixo Vouga	EPE;40.6362453	-8.6543716;Especialidade Cirurgica;723;4431
2021-02;Região de Saúde LVT;Centro Hospitalar Barreiro/Montijo	EPE;38.6554005	-9.0592392;Especialidade Cirurgica;436;2763
2021-02;Região de Saúde LVT;Centro Hospitalar de Lisboa Ocidental	EPE;38.708454	-9.216985;Especialidade Cirurgica;1287;11942
2021-02;Região de Saúde LVT;Centro Hospitalar do Oeste	EPE;39.4054629	-9.1258493;Especialidade Cirurgica;582;3864
2021-02;Região de Saúde LVT;Centro Hospitalar Médio Tejo	EPE;39.478072	-8.5404429;Especialidade Cirurgica;611;4537
2021-02;Região de Saúde LVT;Instituto Português Oncologia de Lisboa	EPE;38.7396768	-9.1634516;Especialidade Cirurgica;800;4692
2021-02;Região de Saúde Norte;Centro Hospitalar do Médio Ave	EPE;41.3423984	-8.4802503;Especialidade Cirurgica;579;3802
2021-02;Região de Saúde Norte;Centro Hospitalar Entre Douro e Vouga	EPE;40.9293884	-8.5458794;Especialidade Cirurgica;987;5558
2021-02;Região de Saúde Norte;Centro Hospitalar Póvoa de Varzim/Vila do Conde	EPE;41.3828711	-8.7589945;Especialidade Cirurgica;573;2364
2021-02;Região de Saúde Norte;Instituto Português Oncologia do Porto	EPE;41.1785642	-8.6062881;Especialidade Cirurgica;979;7440
2021-01;Região de Saúde do Centro;Centro Hospitalar Universitário Cova da Beira	EPE;40.2804158	-7.4922407;Especialidade Médica;437;3881
2021-01;Região de Saúde do Centro;Centro Hospitalar de Leiria	EPE;39.7414812	-8.7982706;Especialidade Médica;878;9616
2021-01;Região de Saúde do Centro;Centro Hospitalar do Baixo Vouga	EPE;40.6362453	-8.6543716;Especialidade Médica;697;7577
2021-01;Região de Saúde do Centro;Hospital Distrital da Figueira da Foz	EPE;40.117897	-8.8586755;Especialidade Médica;239;2453
2021-01;Região de Saúde LVT;Hospital de Loures	PPP;38.821455	-9.176296;Especialidade Médica;845;9044
2021-01;Região de Saúde LVT;Hospital Professor Doutor Fernando Fonseca	EPE;38.7422257	-9.2264834;Especialidade Médica;1245;14936
2021-01;Região de Saúde Norte;Centro Hospitalar Universitário do Porto	EPE;41.1472498	-8.6172617;Especialidade Médica;951;10778
2021-01;Região de Saúde Norte;Centro Hospitalar Póvoa de Varzim/Vila do Conde	EPE;41.3828711	-8.7589945;Especialidade Médica;284;2737
2021-01;Região de Saúde Norte;Hospital da Senhora da Oliveira	Guimarães	EPE;41.4387173	-8.3086907;Especialidade Médica;770;9086
2021-01;Região de Saúde Norte;Hospital Santa Maria Maior	EPE;41.5324234	-8.6171561;Especialidade Médica;387;3037
2021-02;Região de Saúde do Alentejo;Unidade Local de Saúde do Norte Alentejano	EPE;39.3003425	-7.4263845;Especialidade Médica;692;6571
2021-02;Região de Saúde do Centro;Instituto Português Oncologia de Coimbra	EPE;40.2162514	-8.4103814;Especialidade Médica;207;1253
2021-02;Região de Saúde LVT;Centro Hospitalar de Lisboa Ocidental	EPE;38.708454	-9.216985;Especialidade Médica;1594;19460
2021-02;Região de Saúde LVT;Centro Hospitalar Psiquiátrico de Lisboa;38.7569771	-9.1460705;Especialidade Médica;208;5936
2021-02;Região de Saúde LVT;Hospital de Vila Franca de Xira	PPP;38.977235	-8.984506;Especialidade Médica;1480;13978
2021-02;Região de Saúde LVT;Hospital Professor Doutor Fernando Fonseca	EPE;38.7422257	-9.2264834;Especialidade Médica;2416;28202
2021-02;Região de Saúde Norte;Centro Hospitalar do Médio Ave	EPE;41.3423984	-8.4802503;Especialidade Médica;845;9394
2021-02;Região de Saúde Norte;Centro Hospitalar Trás-os-Montes e Alto Douro	EPE;41.3031784	-7.7515252;Especialidade Médica;2160;17761
2021-02;Região de Saúde Norte;Centro Hospitalar Vila Nova de Gaia/Espinho	EPE;41.1094138	-8.5972617;Especialidade Médica;1440;14576
2021-02;Região de Saúde Norte;Hospital de Braga	EPE;41.56785	-8.398982;Especialidade Médica;1769;19042
2021-02;Região de Saúde Norte;Instituto Português Oncologia do Porto	EPE;41.1785642	-8.6062881;Especialidade Médica;671;5982
2021-01;Região de Saúde do Alentejo;Unidade Local de Saúde do Baixo Alentejo	EPE;38.014123	-7.8721227;Especialidade Cirurgica;263;1778
2021-01;Região de Saúde do Alentejo;Unidade Local de Saúde do Litoral Alentejano	EPE;38.0162314	-8.6956768;Especialidade Cirurgica;112;856
2021-01;Região de Saúde LVT;Hospital Professor Doutor Fernando Fonseca	EPE;38.7422257	-9.2264834;Especialidade Cirurgica;521;3905
2021-01;Região de Saúde LVT;Hospital Garcia de Orta	EPE;38.6658713	-9.1822554;Especialidade Cirurgica;549;4219
2021-01;Região de Saúde Norte;Hospital de Braga	EPE;41.56785	-8.398982;Especialidade Cirurgica;1092;6791
2021-01;Região de Saúde Norte;Unidade Local de Saúde do Alto Minho	EPE;41.7056054	-8.8252713;Especialidade Cirurgica;357;2479
2021-02;Região de Saúde do Alentejo;Unidade Local de Saúde do Baixo Alentejo	EPE;38.014123	-7.8721227;Especialidade Cirurgica;470;3309
2021-02;Região de Saúde do Alentejo;Unidade Local de Saúde do Litoral Alentejano	EPE;38.0162314	-8.6956768;Especialidade Cirurgica;189;2086
2021-02;Região de Saúde do Alentejo;Unidade Local de Saúde do Norte Alentejano	EPE;39.3003425	-7.4263845;Especialidade Cirurgica;352;2482
2021-02;Região de Saúde do Algarve;Centro Hospitalar Universitário do Algarve	EPE;37.0238973	-7.9281554;Especialidade Cirurgica;1623;13426
2021-02;Região de Saúde do Centro;Hospital Distrital da Figueira da Foz	EPE;40.117897	-8.8586755;Especialidade Cirurgica;207;1579
2021-02;Região de Saúde do Centro;Instituto Português Oncologia de Coimbra	EPE;40.2162514	-8.4103814;Especialidade Cirurgica;561;3417
2021-02;Região de Saúde do Centro;Unidade Local de Saúde de Castelo Branco	EPE;39.8212263	-7.4981271;Especialidade Cirurgica;327;2737
2021-02;Região de Saúde LVT;Centro Hospitalar de Setúbal	EPE;38.5283754	-8.8818638;Especialidade Cirurgica;510;3668
2021-02;Região de Saúde Norte;Centro Hospitalar Trás-os-Montes e Alto Douro	EPE;41.3031784	-7.7515252;Especialidade Cirurgica;1050;7024
2021-02;Região de Saúde Norte;Unidade Local de Saúde de Matosinhos	EPE;41.1794456	-8.6745115;Especialidade Cirurgica;938;5435
2021-01;Região de Saúde do Alentejo;Unidade Local de Saúde do Baixo Alentejo	EPE;38.014123	-7.8721227;Especialidade Médica;310;2967
2021-01;Região de Saúde do Algarve;Centro Hospitalar Universitário do Algarve	EPE;37.0238973	-7.9281554;Especialidade Médica;1103;13305
2021-01;Região de Saúde do Centro;Centro Medicina de Reabilitação da Região Centro Rovisco Pais;40.297919	-8.7707806;Especialidade Médica;14;1373
2021-01;Região de Saúde do Centro;Instituto Português Oncologia de Coimbra	EPE;40.2162514	-8.4103814;Especialidade Médica;103;655
2021-01;Região de Saúde do Centro;Unidade Local de Saúde da Guarda	EPE;40.5309916	-7.2734793;Especialidade Médica;451;7114
2021-01;Região de Saúde LVT;Centro Hospitalar Barreiro/Montijo	EPE;38.6554005	-9.0592392;Especialidade Médica;429;6066
2021-01;Região de Saúde LVT;Centro Hospitalar do Oeste	EPE;39.4054629	-9.1258493;Especialidade Médica;752;6623
2021-01;Região de Saúde LVT;Centro Hospitalar Universitário de Lisboa Norte	EPE;38.7500861	-9.1616116;Especialidade Médica;1441;15797
2021-01;Região de Saúde LVT;Hospital de Cascais	PPP;38.729006	-9.418267;Especialidade Médica;463;5365
2021-01;Região de Saúde Norte;Centro Hospitalar Entre Douro e Vouga	EPE;40.9293884	-8.5458794;Especialidade Médica;903;8117
2021-01;Região de Saúde Norte;Hospital de Braga	EPE;41.56785	-8.398982;Especialidade Médica;963;10489
2021-02;Região de Saúde do Alentejo;Unidade Local de Saúde do Baixo Alentejo	EPE;38.014123	-7.8721227;Especialidade Médica;591;5523
2021-02;Região de Saúde do Alentejo;Unidade Local de Saúde do Litoral Alentejano	EPE;38.0162314	-8.6956768;Especialidade Médica;582;4761
2021-02;Região de Saúde do Centro;Centro Hospitalar de Leiria	EPE;39.7414812	-8.7982706;Especialidade Médica;1730;17495
2021-02;Região de Saúde do Centro;Hospital Distrital da Figueira da Foz	EPE;40.117897	-8.8586755;Especialidade Médica;493;4926
2021-02;Região de Saúde LVT;Centro Hospitalar Universitário Lisboa Central	EPE;38.7166948	-9.1371248;Especialidade Médica;3385;36872
2021-02;Região de Saúde LVT;Centro Hospitalar de Setúbal	EPE;38.5283754	-8.8818638;Especialidade Médica;1554;15670
2021-02;Região de Saúde LVT;Centro Hospitalar do Oeste	EPE;39.4054629	-9.1258493;Especialidade Médica;1419;12459
2021-02;Região de Saúde LVT;Hospital Garcia de Orta	EPE;38.6658713	-9.1822554;Especialidade Médica;1284;18206
2021-02;Região de Saúde LVT;Instituto Português Oncologia de Lisboa	EPE;38.7396768	-9.1634516;Especialidade Médica;959;6511
2021-02;Região de Saúde Norte;Centro Hospitalar Universitário do Porto	EPE;41.1472498	-8.6172617;Especialidade Médica;1798;20369
2021-02;Região de Saúde Norte;Hospital Santa Maria Maior	EPE;41.5324234	-8.6171561;Especialidade Médica;687;5212
2021-02;Região de Saúde Norte;Unidade Local de Saúde do Nordeste	EPE;41.8056532	-6.7888197;Especialidade Médica;833;9118
2021-01;Região de Saúde do Alentejo;Hospital Espírito Santo de Évora	EPE;38.5684861	-7.9032848;Especialidade Cirurgica;267;1590
2021-01;Região de Saúde do Alentejo;Unidade Local de Saúde do Norte Alentejano	EPE;39.3003425	-7.4263845;Especialidade Cirurgica;182;1356
2021-01;Região de Saúde do Centro;Unidade Local de Saúde de Castelo Branco	EPE;39.8212263	-7.4981271;Especialidade Cirurgica;185;1590
2021-01;Região de Saúde LVT;Hospital Distrital de Santarém	EPE;39.2410946	-8.6937515;Especialidade Cirurgica;307;2711
2021-01;Região de Saúde Norte;Centro Hospitalar Universitário de São João	EPE;41.1831056	-8.6010558;Especialidade Cirurgica;1967;11877
2021-01;Região de Saúde Norte;Centro Hospitalar do Médio Ave	EPE;41.3423984	-8.4802503;Especialidade Cirurgica;316;1884
2021-01;Região de Saúde Norte;Centro Hospitalar Tâmega e Sousa	EPE;41.2494561	-8.264901;Especialidade Cirurgica;686;3727
2021-01;Região de Saúde Norte;Hospital Santa Maria Maior	EPE;41.5324234	-8.6171561;Especialidade Cirurgica;134;921
2021-01;Região de Saúde Norte;Unidade Local de Saúde de Matosinhos	EPE;41.1794456	-8.6745115;Especialidade Cirurgica;486;2745
2021-02;Região de Saúde do Alentejo;Hospital Espírito Santo de Évora	EPE;38.5684861	-7.9032848;Especialidade Cirurgica;548;3329
2021-02;Região de Saúde do Centro;Centro Hospitalar de Leiria	EPE;39.7414812	-8.7982706;Especialidade Cirurgica;874;5362
2021-02;Região de Saúde do Centro;Hospital Dr. Francisco Zagalo;40.8571967	-8.6318023;Especialidade Cirurgica;11;46
2021-02;Região de Saúde LVT;Hospital de Loures	PPP;38.821455	-9.176296;Especialidade Cirurgica;685;3752
2021-02;Região de Saúde LVT;Hospital Garcia de Orta	EPE;38.6658713	-9.1822554;Especialidade Cirurgica;1047;8278
2021-02;Região de Saúde Norte;Centro Hospitalar Universitário de São João	EPE;41.1831056	-8.6010558;Especialidade Cirurgica;4052;22916
2021-02;Região de Saúde Norte;Centro Hospitalar Vila Nova de Gaia/Espinho	EPE;41.1094138	-8.5972617;Especialidade Cirurgica;1366;8270
2021-02;Região de Saúde Norte;Unidade Local de Saúde do Nordeste	EPE;41.8056532	-6.7888197;Especialidade Cirurgica;473;3518
2021-01;Região de Saúde do Alentejo;Unidade Local de Saúde do Litoral Alentejano	EPE;38.0162314	-8.6956768;Especialidade Médica;302;2482
2021-01;Região de Saúde do Centro;Hospital Dr. Francisco Zagalo;40.8571967	-8.6318023;Especialidade Médica;57;722
2021-01;Região de Saúde do Centro;Unidade Local de Saúde de Castelo Branco	EPE;39.8212263	-7.4981271;Especialidade Médica;278;2602
2021-01;Região de Saúde LVT;Centro Hospitalar Universitário Lisboa Central	EPE;38.7166948	-9.1371248;Especialidade Médica;1712;19367
2021-01;Região de Saúde LVT;Centro Hospitalar de Setúbal	EPE;38.5283754	-8.8818638;Especialidade Médica;774;7729
2021-01;Região de Saúde LVT;Centro Hospitalar Psiquiátrico de Lisboa;38.7569771	-9.1460705;Especialidade Médica;90;2979
2021-01;Região de Saúde LVT;Hospital de Vila Franca de Xira	PPP;38.977235	-8.984506;Especialidade Médica;787;7643
2021-01;Região de Saúde Norte;Centro Hospitalar Trás-os-Montes e Alto Douro	EPE;41.3031784	-7.7515252;Especialidade Médica;1250;9896
2021-01;Região de Saúde Norte;Instituto Português Oncologia do Porto	EPE;41.1785642	-8.6062881;Especialidade Médica;332;2929
2021-02;Região de Saúde do Centro;Centro Hospitalar e Universitário de Coimbra	EPE;40.2191523	-8.4098211;Especialidade Médica;3652;44800
2021-02;Região de Saúde do Centro;Centro Medicina de Reabilitação da Região Centro Rovisco Pais;40.297919	-8.7707806;Especialidade Médica;35;2694
2021-02;Região de Saúde do Centro;Hospital Dr. Francisco Zagalo;40.8571967	-8.6318023;Especialidade Médica;102;1314
2021-02;Região de Saúde LVT;Hospital de Cascais	PPP;38.729006	-9.418267;Especialidade Médica;944;9864
2021-02;Região de Saúde Norte;Centro Hospitalar Universitário de São João	EPE;41.1831056	-8.6010558;Especialidade Médica;2231;23744
2021-02;Região de Saúde Norte;Centro Hospitalar Póvoa de Varzim/Vila do Conde	EPE;41.3828711	-8.7589945;Especialidade Médica;511;4734
2021-02;Região de Saúde Norte;Hospital da Senhora da Oliveira	Guimarães	EPE;41.4387173	-8.3086907;Especialidade Médica;1439;16962
2021-02;Região de Saúde Norte;Hospital de Magalhães Lemos	EPE;41.1764649	-8.6649823;Especialidade Médica;233;5549
2021-01;Região de Saúde do Centro;Hospital Distrital da Figueira da Foz	EPE;40.117897	-8.8586755;Especialidade Cirurgica;119;820
2021-01;Região de Saúde do Centro;Instituto Português Oncologia de Coimbra	EPE;40.2162514	-8.4103814;Especialidade Cirurgica;269;1590
2021-01;Região de Saúde do Centro;Unidade Local de Saúde da Guarda	EPE;40.5309916	-7.2734793;Especialidade Cirurgica;147;1376
2021-01;Região de Saúde LVT;Centro Hospitalar Barreiro/Montijo	EPE;38.6554005	-9.0592392;Especialidade Cirurgica;243;1436
2021-01;Região de Saúde LVT;Centro Hospitalar de Setúbal	EPE;38.5283754	-8.8818638;Especialidade Cirurgica;265;2078
2021-01;Região de Saúde LVT;Instituto Português Oncologia de Lisboa	EPE;38.7396768	-9.1634516;Especialidade Cirurgica;371;2257
2021-01;Região de Saúde Norte;Centro Hospitalar Póvoa de Varzim/Vila do Conde	EPE;41.3828711	-8.7589945;Especialidade Cirurgica;286;1136
2021-01;Região de Saúde Norte;Centro Hospitalar Trás-os-Montes e Alto Douro	EPE;41.3031784	-7.7515252;Especialidade Cirurgica;554;3642
2021-02;Região de Saúde do Centro;Centro Hospitalar Universitário Cova da Beira	EPE;40.2804158	-7.4922407;Especialidade Cirurgica;371;5342
2021-02;Região de Saúde do Centro;Centro Hospitalar e Universitário de Coimbra	EPE;40.2191523	-8.4098211;Especialidade Cirurgica;3164;21818
2021-02;Região de Saúde do Centro;Unidade Local de Saúde da Guarda	EPE;40.5309916	-7.2734793;Especialidade Cirurgica;295;2690
2021-02;Região de Saúde LVT;Centro Hospitalar Universitário de Lisboa Norte	EPE;38.7500861	-9.1616116;Especialidade Cirurgica;1705;11437
2021-02;Região de Saúde LVT;Hospital Distrital de Santarém	EPE;39.2410946	-8.6937515;Especialidade Cirurgica;646;5483
2021-02;Região de Saúde Norte;Centro Hospitalar Universitário do Porto	EPE;41.1472498	-8.6172617;Especialidade Cirurgica;2562;15398
2021-02;Região de Saúde Norte;Hospital da Senhora da Oliveira	Guimarães	EPE;41.4387173	-8.3086907;Especialidade Cirurgica;1158;8380
2021-02;Região de Saúde Norte;Hospital Santa Maria Maior	EPE;41.5324234	-8.6171561;Especialidade Cirurgica;211;1484
2021-02;Região de Saúde Norte;Unidade Local de Saúde do Alto Minho	EPE;41.7056054	-8.8252713;Especialidade Cirurgica;733;5057
2021-01;Região de Saúde do Alentejo;Hospital Espírito Santo de Évora	EPE;38.5684861	-7.9032848;Especialidade Médica;457;5136
2021-01;Região de Saúde do Alentejo;Unidade Local de Saúde do Norte Alentejano	EPE;39.3003425	-7.4263845;Especialidade Médica;384;3637
2021-01;Região de Saúde do Centro;Centro Hospitalar e Universitário de Coimbra	EPE;40.2191523	-8.4098211;Especialidade Médica;1822;23003
2021-01;Região de Saúde do Centro;Hospital Arcebispo João Crisóstomo;40.3470015	-8.5933462;Especialidade Médica;3;49
2021-01;Região de Saúde LVT;Hospital Garcia de Orta	EPE;38.6658713	-9.1822554;Especialidade Médica;605;9279
2021-01;Região de Saúde Norte;Centro Hospitalar Vila Nova de Gaia/Espinho	EPE;41.1094138	-8.5972617;Especialidade Médica;762;8126
2021-01;Região de Saúde Norte;Unidade Local de Saúde de Matosinhos	EPE;41.1794456	-8.6745115;Especialidade Médica;619;6431
2021-01;Região de Saúde Norte;Unidade Local de Saúde do Nordeste	EPE;41.8056532	-6.7888197;Especialidade Médica;470;5280
2021-02;Região de Saúde do Algarve;Centro Hospitalar Universitário do Algarve	EPE;37.0238973	-7.9281554;Especialidade Médica;2195;26231
2021-02;Região de Saúde do Centro;Centro Hospitalar Universitário Cova da Beira	EPE;40.2804158	-7.4922407;Especialidade Médica;853;7417
2021-02;Região de Saúde do Centro;Hospital Arcebispo João Crisóstomo;40.3470015	-8.5933462;Especialidade Médica;14;228
2021-02;Região de Saúde do Centro;Unidade Local de Saúde da Guarda	EPE;40.5309916	-7.2734793;Especialidade Médica;886;13506
2021-02;Região de Saúde LVT;Centro Hospitalar Universitário de Lisboa Norte	EPE;38.7500861	-9.1616116;Especialidade Médica;2819;30997
2021-02;Região de Saúde LVT;Hospital de Loures	PPP;38.821455	-9.176296;Especialidade Médica;1611;16971
2021-02;Região de Saúde LVT;Hospital Distrital de Santarém	EPE;39.2410946	-8.6937515;Especialidade Médica;1395;13967
2021-02;Região de Saúde Norte;Unidade Local de Saúde de Matosinhos	EPE;41.1794456	-8.6745115;Especialidade Médica;1146;11754
