# Supplementary material for: Beyond comorbidities, sex and age have no effect on COVID-19 health care demand
Source: Sci Rep. 2022 May 5;12:7356. doi: 10.1038/s41598-022-11376-5 (PMC9069423; doi:10.1038/s41598-022-11376-5)
Supplement: Supplementary file 2 — Supplementary Information 2. [file 41598_2022_11376_MOESM2_ESM.zip › Supplementary_materials_2_data_sources/monthly_medical_professionals_per_hospital/monthly_medical_professionals_per_hospital.xlsx]

## Sheet: monthly_medical
Período	Região	Instituição	Localização Geográfica	Médicos S/ Internos	Médicos Internos
2020-03	Região de Saúde LVT	Administração Regional de Saúde de Lisboa e Vale do Tejo, I.P.		2145	830
2020-03	Região de Saúde do Algarve	Administração Regional de Saúde do Algarve, I.P.		277	81
2020-03	Região de Saúde LVT	Centro Hospitalar Barreiro Montijo, E.P.E.	38.6554005, -9.0592392	180	116
2020-03	Região de Saúde LVT	Centro Hospitalar de Setúbal, E.P.E.	38.5283754, -8.8818638	259	156
2020-03	Região de Saúde Norte	Centro Hospitalar Universitário de S. João, E.P.E.	41.1831056, -8.6010558	930	603
2020-03	Região de Saúde do Algarve	Centro Hospitalar Universitário do Algarve, E.P.E.	37.0238973, -7.9281554	455	303
2020-03	Região de Saúde do Centro	Centro Medicina de Reabilitação da Região Centro - Rovisco Pais	40.297919, -8.7707806	14	12
2020-03	Região de Saúde LVT	Instituto de Oftalmologia Gama Pinto	38.7218793, -9.144249	29	6
2020-03	Serviços Centrais	Instituto Nacional de Emergência Médica, I.P.		10
2020-03	Região de Saúde do Centro	Unidade Local de Saúde Castelo Branco, E.P.E.	39.8212263, -7.4981271	159	75
2020-03	Região de Saúde do Alentejo	Unidade Local de Saúde Norte Alentejano, E.P.E.	39.3003425, -7.4263845	152	56
2020-03	Serviços Centrais	Administração Central do Sistema de Saúde, I.P.		1
2020-03	Região de Saúde do Centro	Administração Regional de Saúde do Centro, I.P.		1029	441
2020-03	Região de Saúde Norte	Administração Regional de Saúde do Norte, I.P.		2034	848
2020-03	Região de Saúde Norte	Centro Hospitalar de Entre o Douro e Vouga, E.P.E.	40.9293884, -8.5458794	295	176
2020-03	Região de Saúde LVT	Centro Hospitalar de Lisboa Ocidental, E.P.E.	38.708454, -9.216985	566	390
2020-03	Região de Saúde do Centro	Centro Hospitalar e Universitário de Coimbra, E.P.E.	40.2191523, -8.4098211	1016	692
2020-03	Região de Saúde LVT	Centro Hospitalar Psiquiátrico de Lisboa	38.7569771, -9.1460705	58	39
2020-03	Região de Saúde do Centro	Centro Hospitalar Universitário Cova da Beira, E.P.E.	40.2804158, -7.4922407	116	90
2020-03	Região de Saúde LVT	Centro Hospitalar Universitário de Lisboa Norte, E.P.E.	38.7500861, -9.1616116	844	653
2020-03	Região de Saúde Norte	Hospital de Braga, E.P.E.	41.567832, -8.398936	498	304
2020-03	Serviços Centrais	Instituto Nacional de Saúde Dr. Ricardo Jorge, I.P.		7
2020-03	Região de Saúde Norte	Instituto Português Oncologia Francisco Gentil - Porto, E.P.E.	41.1785642, -8.6062881	299	100
2020-03	Região de Saúde Norte	Unidade Local de Saúde Alto Minho, E.P.E.	41.7056054, -8.8252713	408	193
2020-03	Região de Saúde do Alentejo	Unidade Local de Saúde Litoral Alentejano, E.P.E.	38.0162314, -8.6956768	91	49
2020-03	Serviços Centrais	Ação Governativa
2020-03	Região de Saúde do Alentejo	Administração Regional de Saúde do Alentejo, I.P.		111	40
2020-03	Região de Saúde Norte	Centro Hospitalar de Vila Nova de Gaia/Espinho, E.P.E.	41.1094138, -8.5972617	587	353
2020-03	Região de Saúde Norte	Centro Hospitalar do Médio Ave, E.P.E.	41.3423984, -8.4802503	167	67
2020-03	Região de Saúde LVT	Centro Hospitalar do Oeste, E.P.E.	39.4054629, -9.1258493	175	103
2020-03	Região de Saúde LVT	Centro Hospitalar Médio Tejo, E.P.E.	39.478072, -8.5404429	160	87
2020-03	Região de Saúde Norte	Centro Hospitalar Tâmega e Sousa, E.P.E.	41.2494561, -8.264901	299	165
2020-03	Região de Saúde Norte	Centro Hospitalar Universitário do Porto, E.P.E.	41.1472498, -8.6172617	734	486
2020-03	Serviços Centrais	Direção-Geral da Saúde		12
2020-03	Região de Saúde do Centro	Hospital Distrital da Figueira da Foz, E.P.E.	40.117897, -8.8586755	93	62
2020-03	Região de Saúde Norte	Hospital Santa Maria Maior, E.P.E.	41.5324234, -8.6171561	64	50
2020-03	Serviços Centrais	Inspeção-Geral das Atividades em Saúde
2020-03	Serviços Centrais	Secretaria Geral do Ministério da Saúde
2020-03	Serviços Centrais	Serviço de Intervenção nos Comportamentos Aditivos e nas Dependências		1
2020-03	Região de Saúde do Alentejo	Unidade Local de Saúde Baixo Alentejo, E.P.E.	38.014123, -7.8721227	146	71
2020-03	Região de Saúde Norte	Unidade Local de Saúde Matosinhos, E.P.E.	41.1794456, -8.6745115	440	249
2020-03	Região de Saúde Norte	Unidade Local de Saúde Nordeste, E.P.E.	41.8056532, -6.7888197	203	111
2020-03	Região de Saúde do Centro	Centro Hospitalar de Leiria, E.P.E.	39.7414812, -8.7982706	249	156
2020-03	Região de Saúde do Centro	Centro Hospitalar do Baixo Vouga, E.P.E.	40.6362453, -8.6543716	279	149
2020-03	Região de Saúde do Centro	Centro Hospitalar Tondela-Viseu, E.P.E.	40.516364, -8.0827433	350	226
2020-03	Região de Saúde LVT	Centro Hospitalar Universitário Lisboa Central, E.P.E.	38.7166948, -9.1371248	1058	612
2020-03	Região de Saúde Norte	Hospital da Senhora da Oliveira - Guimarães, E.P.E.	41.4387173, -8.3086907	269	175
2020-03	Região de Saúde Norte	Hospital de Magalhães Lemos, E.P.E.	41.1764649, -8.6649823	41	24
2020-03	Serviços Centrais	Instituto Português do Sangue e da Transplantação, I.P.		29
2020-03	Serviços Centrais	Serviços Partilhados do Ministério da Saúde, E.P.E.
2020-03	Região de Saúde do Centro	Unidade Local de Saúde Guarda, E.P.E.	40.5309916, -7.2734793	213	103
2020-03	Região de Saúde Norte	Centro Hospitalar de Trás-os-Montes e Alto Douro, E.P.E.	41.3031784, -7.7515252	322	206
2020-03	Região de Saúde Norte	Centro Hospitalar Póvoa de Varzim/Vila do Conde, E.P.E.	41.3828711, -8.7589945	114	40
2020-03	Região de Saúde do Centro	Hospital Arcebispo João Crisóstomo - Cantanhede	40.3470015, -8.5933462	6
2020-03	Região de Saúde LVT	Hospital Distrital de Santarém, E.P.E.	39.2410946, -8.6937515	179	120
2020-03	Região de Saúde do Alentejo	Hospital do Espírito Santo de Évora, E.P.E.	38.5684861, -7.9032848	200	136
2020-03	Região de Saúde do Centro	Hospital Doutor Francisco Zagalo - Ovar	40.8571967, -8.6318023	20
2020-03	Região de Saúde LVT	Hospital Garcia de Orta, E.P.E.	38.6658713, -9.1822554	408	237
2020-03	Região de Saúde LVT	Hospital Professor Doutor Fernando Fonseca, E.P.E.	38.7422257, -9.2264834	390	288
2020-03	Serviços Centrais	Infarmed - Autoridade Nacional do Medicamento e Produtos de Saúde, I.P.
2020-03	Região de Saúde do Centro	Instituto Português Oncologia Francisco Gentil - Coimbra, E.P.E.	40.2162514, -8.4103814	151	52
2020-03	Região de Saúde LVT	Instituto Português Oncologia Francisco Gentil - Lisboa, E.P.E.	38.7396768, -9.1634516	260	114
2020-04	Região de Saúde do Algarve	Administração Regional de Saúde do Algarve, I.P.		274	81
2020-04	Região de Saúde Norte	Centro Hospitalar de Entre o Douro e Vouga, E.P.E.	40.9293884, -8.5458794	294	175
2020-04	Região de Saúde Norte	Centro Hospitalar de Vila Nova de Gaia/Espinho, E.P.E.	41.1094138, -8.5972617	587	353
2020-04	Região de Saúde do Centro	Centro Hospitalar e Universitário de Coimbra, E.P.E.	40.2191523, -8.4098211	1013	687
2020-04	Região de Saúde LVT	Centro Hospitalar Psiquiátrico de Lisboa	38.7569771, -9.1460705	58	38
2020-04	Região de Saúde LVT	Centro Hospitalar Universitário Lisboa Central, E.P.E.	38.7166948, -9.1371248	1059	611
2020-04	Região de Saúde Norte	Hospital da Senhora da Oliveira - Guimarães, E.P.E.	41.4387173, -8.3086907	268	175
2020-04	Região de Saúde Norte	Hospital de Braga, E.P.E.	41.567832, -8.398936	495	302
2020-04	Região de Saúde do Centro	Hospital Distrital da Figueira da Foz, E.P.E.	40.117897, -8.8586755	92	62
2020-04	Região de Saúde do Centro	Hospital Doutor Francisco Zagalo - Ovar	40.8571967, -8.6318023	20
2020-04	Região de Saúde LVT	Hospital Garcia de Orta, E.P.E.	38.6658713, -9.1822554	410	235
2020-04	Região de Saúde do Centro	Instituto Português Oncologia Francisco Gentil - Coimbra, E.P.E.	40.2162514, -8.4103814	151	53
2020-04	Região de Saúde Norte	Instituto Português Oncologia Francisco Gentil - Porto, E.P.E.	41.1785642, -8.6062881	300	100
2020-04	Região de Saúde do Centro	Unidade Local de Saúde Castelo Branco, E.P.E.	39.8212263, -7.4981271	158	75
2020-04	Região de Saúde Norte	Centro Hospitalar Tâmega e Sousa, E.P.E.	41.2494561, -8.264901	301	160
2020-04	Região de Saúde do Centro	Centro Hospitalar Universitário Cova da Beira, E.P.E.	40.2804158, -7.4922407	119	90
2020-04	Região de Saúde LVT	Centro Hospitalar Universitário de Lisboa Norte, E.P.E.	38.7500861, -9.1616116	844	654
2020-04	Região de Saúde Norte	Centro Hospitalar Universitário de S. João, E.P.E.	41.1831056, -8.6010558	935	596
2020-04	Região de Saúde Norte	Centro Hospitalar Universitário do Porto, E.P.E.	41.1472498, -8.6172617	736	485
2020-04	Região de Saúde LVT	Instituto Português Oncologia Francisco Gentil - Lisboa, E.P.E.	38.7396768, -9.1634516	263	112
2020-04	Serviços Centrais	Serviço de Intervenção nos Comportamentos Aditivos e nas Dependências		1
2020-04	Região de Saúde do Alentejo	Administração Regional de Saúde do Alentejo, I.P.		113	40
2020-04	Região de Saúde do Centro	Administração Regional de Saúde do Centro, I.P.		1025	439
2020-04	Região de Saúde Norte	Administração Regional de Saúde do Norte, I.P.		2028	848
2020-04	Região de Saúde LVT	Centro Hospitalar Barreiro Montijo, E.P.E.	38.6554005, -9.0592392	179	116
2020-04	Região de Saúde do Centro	Centro Hospitalar de Leiria, E.P.E.	39.7414812, -8.7982706	250	155
2020-04	Região de Saúde LVT	Centro Hospitalar de Lisboa Ocidental, E.P.E.	38.708454, -9.216985	567	388
2020-04	Região de Saúde LVT	Centro Hospitalar de Setúbal, E.P.E.	38.5283754, -8.8818638	259	156
2020-04	Região de Saúde Norte	Centro Hospitalar de Trás-os-Montes e Alto Douro, E.P.E.	41.3031784, -7.7515252	321	206
2020-04	Região de Saúde Norte	Centro Hospitalar do Médio Ave, E.P.E.	41.3423984, -8.4802503	167	67
2020-04	Região de Saúde LVT	Centro Hospitalar do Oeste, E.P.E.	39.4054629, -9.1258493	174	102
2020-04	Região de Saúde do Centro	Centro Hospitalar Tondela-Viseu, E.P.E.	40.516364, -8.0827433	349	226
2020-04	Região de Saúde do Algarve	Centro Hospitalar Universitário do Algarve, E.P.E.	37.0238973, -7.9281554	458	302
2020-04	Serviços Centrais	Direção-Geral da Saúde		12
2020-04	Região de Saúde do Centro	Hospital Arcebispo João Crisóstomo - Cantanhede	40.3470015, -8.5933462	5
2020-04	Região de Saúde Norte	Hospital Santa Maria Maior, E.P.E.	41.5324234, -8.6171561	64	48
2020-04	Serviços Centrais	Infarmed - Autoridade Nacional do Medicamento e Produtos de Saúde, I.P.
2020-04	Serviços Centrais	Inspeção-Geral das Atividades em Saúde
2020-04	Serviços Centrais	Instituto Nacional de Emergência Médica, I.P.		10
2020-04	Serviços Centrais	Instituto Nacional de Saúde Dr. Ricardo Jorge, I.P.		7
2020-04	Região de Saúde do Alentejo	Unidade Local de Saúde Litoral Alentejano, E.P.E.	38.0162314, -8.6956768	90	48
2020-04	Serviços Centrais	Ação Governativa
2020-04	Região de Saúde LVT	Administração Regional de Saúde de Lisboa e Vale do Tejo, I.P.		2136	828
2020-04	Região de Saúde do Centro	Centro Hospitalar do Baixo Vouga, E.P.E.	40.6362453, -8.6543716	279	148
2020-04	Região de Saúde do Centro	Centro Medicina de Reabilitação da Região Centro - Rovisco Pais	40.297919, -8.7707806	15	12
2020-04	Região de Saúde LVT	Hospital Distrital de Santarém, E.P.E.	39.2410946, -8.6937515	178	119
2020-04	Região de Saúde LVT	Hospital Professor Doutor Fernando Fonseca, E.P.E.	38.7422257, -9.2264834	391	287
2020-04	Região de Saúde LVT	Instituto de Oftalmologia Gama Pinto	38.7218793, -9.144249	29	6
2020-04	Serviços Centrais	Serviços Partilhados do Ministério da Saúde, E.P.E.
2020-04	Região de Saúde Norte	Unidade Local de Saúde Nordeste, E.P.E.	41.8056532, -6.7888197	201	109
2020-04	Serviços Centrais	Administração Central do Sistema de Saúde, I.P.		2
2020-04	Região de Saúde LVT	Centro Hospitalar Médio Tejo, E.P.E.	39.478072, -8.5404429	160	87
2020-04	Região de Saúde Norte	Centro Hospitalar Póvoa de Varzim/Vila do Conde, E.P.E.	41.3828711, -8.7589945	118	39
2020-04	Região de Saúde Norte	Hospital de Magalhães Lemos, E.P.E.	41.1764649, -8.6649823	40	24
2020-04	Região de Saúde do Alentejo	Hospital do Espírito Santo de Évora, E.P.E.	38.5684861, -7.9032848	200	136
2020-04	Serviços Centrais	Instituto Português do Sangue e da Transplantação, I.P.		29
2020-04	Serviços Centrais	Secretaria Geral do Ministério da Saúde
2020-04	Região de Saúde Norte	Unidade Local de Saúde Alto Minho, E.P.E.	41.7056054, -8.8252713	408	192
2020-04	Região de Saúde do Alentejo	Unidade Local de Saúde Baixo Alentejo, E.P.E.	38.014123, -7.8721227	150	71
2020-04	Região de Saúde do Centro	Unidade Local de Saúde Guarda, E.P.E.	40.5309916, -7.2734793	213	101
2020-04	Região de Saúde Norte	Unidade Local de Saúde Matosinhos, E.P.E.	41.1794456, -8.6745115	441	247
2020-04	Região de Saúde do Alentejo	Unidade Local de Saúde Norte Alentejano, E.P.E.	39.3003425, -7.4263845	150	56
2020-05	Serviços Centrais	Ação Governativa
2020-05	Região de Saúde do Algarve	Administração Regional de Saúde do Algarve, I.P.		274	81
2020-05	Região de Saúde do Centro	Administração Regional de Saúde do Centro, I.P.		1020	439
2020-05	Região de Saúde Norte	Centro Hospitalar de Entre o Douro e Vouga, E.P.E.	40.9293884, -8.5458794	295	174
2020-05	Região de Saúde do Centro	Centro Hospitalar de Leiria, E.P.E.	39.7414812, -8.7982706	250	154
2020-05	Região de Saúde Norte	Centro Hospitalar de Trás-os-Montes e Alto Douro, E.P.E.	41.3031784, -7.7515252	320	205
2020-05	Região de Saúde Norte	Centro Hospitalar do Médio Ave, E.P.E.	41.3423984, -8.4802503	167	67
2020-05	Região de Saúde Norte	Centro Hospitalar Universitário de S. João, E.P.E.	41.1831056, -8.6010558	928	595
2020-05	Região de Saúde do Algarve	Centro Hospitalar Universitário do Algarve, E.P.E.	37.0238973, -7.9281554	459	301
2020-05	Região de Saúde do Centro	Hospital Arcebispo João Crisóstomo - Cantanhede	40.3470015, -8.5933462	5
2020-05	Região de Saúde Norte	Hospital da Senhora da Oliveira - Guimarães, E.P.E.	41.4387173, -8.3086907	268	173
2020-05	Serviços Centrais	Infarmed - Autoridade Nacional do Medicamento e Produtos de Saúde, I.P.
2020-05	Região de Saúde Norte	Instituto Português Oncologia Francisco Gentil - Porto, E.P.E.	41.1785642, -8.6062881	299	100
2020-05	Serviços Centrais	Secretaria Geral do Ministério da Saúde
2020-05	Região de Saúde do Alentejo	Unidade Local de Saúde Baixo Alentejo, E.P.E.	38.014123, -7.8721227	148	71
2020-05	Região de Saúde do Centro	Centro Hospitalar do Baixo Vouga, E.P.E.	40.6362453, -8.6543716	279	148
2020-05	Região de Saúde do Centro	Centro Hospitalar e Universitário de Coimbra, E.P.E.	40.2191523, -8.4098211	1005	683
2020-05	Região de Saúde do Centro	Centro Hospitalar Universitário Cova da Beira, E.P.E.	40.2804158, -7.4922407	118	89
2020-05	Região de Saúde do Centro	Centro Medicina de Reabilitação da Região Centro - Rovisco Pais	40.297919, -8.7707806	15	12
2020-05	Região de Saúde do Alentejo	Hospital do Espírito Santo de Évora, E.P.E.	38.5684861, -7.9032848	198	132
2020-05	Região de Saúde Norte	Hospital Santa Maria Maior, E.P.E.	41.5324234, -8.6171561	66	48
2020-05	Serviços Centrais	Inspeção-Geral das Atividades em Saúde
2020-05	Serviços Centrais	Instituto Nacional de Emergência Médica, I.P.		11
2020-05	Serviços Centrais	Serviços Partilhados do Ministério da Saúde, E.P.E.
2020-05	Região de Saúde Norte	Unidade Local de Saúde Matosinhos, E.P.E.	41.1794456, -8.6745115	442	245
2020-05	Serviços Centrais	Administração Central do Sistema de Saúde, I.P.		2
2020-05	Região de Saúde Norte	Administração Regional de Saúde do Norte, I.P.		2016	849
2020-05	Região de Saúde Norte	Centro Hospitalar de Vila Nova de Gaia/Espinho, E.P.E.	41.1094138, -8.5972617	585	353
2020-05	Região de Saúde LVT	Centro Hospitalar Universitário de Lisboa Norte, E.P.E.	38.7500861, -9.1616116	841	651
2020-05	Região de Saúde LVT	Centro Hospitalar Universitário Lisboa Central, E.P.E.	38.7166948, -9.1371248	1056	608
2020-05	Região de Saúde Norte	Hospital de Braga, E.P.E.	41.567832, -8.398936	494	301
2020-05	Região de Saúde LVT	Hospital Professor Doutor Fernando Fonseca, E.P.E.	38.7422257, -9.2264834	391	286
2020-05	Região de Saúde LVT	Instituto de Oftalmologia Gama Pinto	38.7218793, -9.144249	28	6
2020-05	Região de Saúde LVT	Instituto Português Oncologia Francisco Gentil - Lisboa, E.P.E.	38.7396768, -9.1634516	261	112
2020-05	Região de Saúde Norte	Unidade Local de Saúde Alto Minho, E.P.E.	41.7056054, -8.8252713	406	191
2020-05	Região de Saúde do Alentejo	Unidade Local de Saúde Litoral Alentejano, E.P.E.	38.0162314, -8.6956768	90	48
2020-05	Região de Saúde LVT	Administração Regional de Saúde de Lisboa e Vale do Tejo, I.P.		2129	828
2020-05	Região de Saúde do Alentejo	Administração Regional de Saúde do Alentejo, I.P.		111	40
2020-05	Região de Saúde LVT	Centro Hospitalar Barreiro Montijo, E.P.E.	38.6554005, -9.0592392	179	116
2020-05	Região de Saúde LVT	Centro Hospitalar de Lisboa Ocidental, E.P.E.	38.708454, -9.216985	566	389
2020-05	Região de Saúde LVT	Centro Hospitalar do Oeste, E.P.E.	39.4054629, -9.1258493	176	99
2020-05	Região de Saúde Norte	Centro Hospitalar Póvoa de Varzim/Vila do Conde, E.P.E.	41.3828711, -8.7589945	118	38
2020-05	Região de Saúde Norte	Centro Hospitalar Tâmega e Sousa, E.P.E.	41.2494561, -8.264901	302	160
2020-05	Região de Saúde Norte	Centro Hospitalar Universitário do Porto, E.P.E.	41.1472498, -8.6172617	735	483
2020-05	Região de Saúde do Centro	Hospital Distrital da Figueira da Foz, E.P.E.	40.117897, -8.8586755	91	62
2020-05	Região de Saúde LVT	Hospital Distrital de Santarém, E.P.E.	39.2410946, -8.6937515	180	120
2020-05	Região de Saúde do Centro	Hospital Doutor Francisco Zagalo - Ovar	40.8571967, -8.6318023	21
2020-05	Serviços Centrais	Instituto Nacional de Saúde Dr. Ricardo Jorge, I.P.		7
2020-05	Serviços Centrais	Instituto Português do Sangue e da Transplantação, I.P.		29
2020-05	Serviços Centrais	Serviço de Intervenção nos Comportamentos Aditivos e nas Dependências		1
2020-05	Região de Saúde LVT	Centro Hospitalar de Setúbal, E.P.E.	38.5283754, -8.8818638	258	155
2020-05	Região de Saúde LVT	Centro Hospitalar Médio Tejo, E.P.E.	39.478072, -8.5404429	160	87
2020-05	Região de Saúde LVT	Centro Hospitalar Psiquiátrico de Lisboa	38.7569771, -9.1460705	58	38
2020-05	Região de Saúde do Centro	Centro Hospitalar Tondela-Viseu, E.P.E.	40.516364, -8.0827433	347	224
2020-05	Serviços Centrais	Direção-Geral da Saúde		12
2020-05	Região de Saúde Norte	Hospital de Magalhães Lemos, E.P.E.	41.1764649, -8.6649823	40	24
2020-05	Região de Saúde LVT	Hospital Garcia de Orta, E.P.E.	38.6658713, -9.1822554	412	235
2020-05	Região de Saúde do Centro	Instituto Português Oncologia Francisco Gentil - Coimbra, E.P.E.	40.2162514, -8.4103814	152	53
2020-05	Região de Saúde do Centro	Unidade Local de Saúde Castelo Branco, E.P.E.	39.8212263, -7.4981271	157	75
2020-05	Região de Saúde do Centro	Unidade Local de Saúde Guarda, E.P.E.	40.5309916, -7.2734793	211	101
2020-05	Região de Saúde Norte	Unidade Local de Saúde Nordeste, E.P.E.	41.8056532, -6.7888197	201	107
2020-05	Região de Saúde do Alentejo	Unidade Local de Saúde Norte Alentejano, E.P.E.	39.3003425, -7.4263845	150	55
2020-06	Região de Saúde LVT	Centro Hospitalar de Lisboa Ocidental, E.P.E.	38.708454, -9.216985	567	388
2020-06	Região de Saúde Norte	Centro Hospitalar de Trás-os-Montes e Alto Douro, E.P.E.	41.3031784, -7.7515252	319	205
2020-06	Região de Saúde LVT	Centro Hospitalar do Oeste, E.P.E.	39.4054629, -9.1258493	177	99
2020-06	Região de Saúde do Centro	Centro Medicina de Reabilitação da Região Centro - Rovisco Pais	40.297919, -8.7707806	15	11
2020-06	Serviços Centrais	Direção-Geral da Saúde		14
2020-06	Região de Saúde do Centro	Hospital Distrital da Figueira da Foz, E.P.E.	40.117897, -8.8586755	92	62
2020-06	Serviços Centrais	Instituto Nacional de Saúde Dr. Ricardo Jorge, I.P.		7
2020-06	Região de Saúde Norte	Instituto Português Oncologia Francisco Gentil - Porto, E.P.E.	41.1785642, -8.6062881	299	100
2020-06	Serviços Centrais	Serviços Partilhados do Ministério da Saúde, E.P.E.
2020-06	Região de Saúde Norte	Unidade Local de Saúde Alto Minho, E.P.E.	41.7056054, -8.8252713	405	189
2020-06	Região de Saúde Norte	Unidade Local de Saúde Nordeste, E.P.E.	41.8056532, -6.7888197	195	107
2020-06	Região de Saúde do Algarve	Administração Regional de Saúde do Algarve, I.P.		272	81
2020-06	Região de Saúde do Centro	Centro Hospitalar do Baixo Vouga, E.P.E.	40.6362453, -8.6543716	276	146
2020-06	Região de Saúde Norte	Centro Hospitalar do Médio Ave, E.P.E.	41.3423984, -8.4802503	168	66
2020-06	Região de Saúde LVT	Centro Hospitalar Psiquiátrico de Lisboa	38.7569771, -9.1460705	58	38
2020-06	Região de Saúde LVT	Centro Hospitalar Universitário de Lisboa Norte, E.P.E.	38.7500861, -9.1616116	842	645
2020-06	Região de Saúde LVT	Hospital Distrital de Santarém, E.P.E.	39.2410946, -8.6937515	179	118
2020-06	Região de Saúde LVT	Hospital Garcia de Orta, E.P.E.	38.6658713, -9.1822554	410	230
2020-06	Região de Saúde LVT	Instituto de Oftalmologia Gama Pinto	38.7218793, -9.144249	27	6
2020-06	Serviços Centrais	Instituto Português do Sangue e da Transplantação, I.P.		28
2020-06	Região de Saúde do Centro	Unidade Local de Saúde Castelo Branco, E.P.E.	39.8212263, -7.4981271	157	74
2020-06	Região de Saúde do Alentejo	Unidade Local de Saúde Norte Alentejano, E.P.E.	39.3003425, -7.4263845	149	55
2020-06	Serviços Centrais	Administração Central do Sistema de Saúde, I.P.		2
2020-06	Região de Saúde LVT	Centro Hospitalar Barreiro Montijo, E.P.E.	38.6554005, -9.0592392	177	116
2020-06	Região de Saúde Norte	Centro Hospitalar de Vila Nova de Gaia/Espinho, E.P.E.	41.1094138, -8.5972617	585	352
2020-06	Região de Saúde do Centro	Centro Hospitalar e Universitário de Coimbra, E.P.E.	40.2191523, -8.4098211	1007	682
2020-06	Região de Saúde Norte	Centro Hospitalar Universitário de S. João, E.P.E.	41.1831056, -8.6010558	924	592
2020-06	Região de Saúde do Algarve	Centro Hospitalar Universitário do Algarve, E.P.E.	37.0238973, -7.9281554	457	299
2020-06	Região de Saúde LVT	Centro Hospitalar Universitário Lisboa Central, E.P.E.	38.7166948, -9.1371248	1051	605
2020-06	Região de Saúde Norte	Hospital da Senhora da Oliveira - Guimarães, E.P.E.	41.4387173, -8.3086907	269	170
2020-06	Região de Saúde do Centro	Hospital Doutor Francisco Zagalo - Ovar	40.8571967, -8.6318023	21
2020-06	Região de Saúde LVT	Hospital Professor Doutor Fernando Fonseca, E.P.E.	38.7422257, -9.2264834	391	284
2020-06	Serviços Centrais	Serviço de Intervenção nos Comportamentos Aditivos e nas Dependências		1
2020-06	Região de Saúde do Alentejo	Unidade Local de Saúde Baixo Alentejo, E.P.E.	38.014123, -7.8721227	147	71
2020-06	Região de Saúde do Centro	Unidade Local de Saúde Guarda, E.P.E.	40.5309916, -7.2734793	211	100
2020-06	Região de Saúde do Alentejo	Unidade Local de Saúde Litoral Alentejano, E.P.E.	38.0162314, -8.6956768	88	48
2020-06	Região de Saúde Norte	Administração Regional de Saúde do Norte, I.P.		2010	848
2020-06	Região de Saúde do Centro	Centro Hospitalar de Leiria, E.P.E.	39.7414812, -8.7982706	251	153
2020-06	Região de Saúde Norte	Centro Hospitalar Tâmega e Sousa, E.P.E.	41.2494561, -8.264901	300	161
2020-06	Região de Saúde do Centro	Centro Hospitalar Tondela-Viseu, E.P.E.	40.516364, -8.0827433	347	223
2020-06	Região de Saúde do Centro	Centro Hospitalar Universitário Cova da Beira, E.P.E.	40.2804158, -7.4922407	120	89
2020-06	Região de Saúde do Centro	Hospital Arcebispo João Crisóstomo - Cantanhede	40.3470015, -8.5933462	6
2020-06	Região de Saúde Norte	Hospital de Magalhães Lemos, E.P.E.	41.1764649, -8.6649823	40	24
2020-06	Região de Saúde do Centro	Instituto Português Oncologia Francisco Gentil - Coimbra, E.P.E.	40.2162514, -8.4103814	152	53
2020-06	Região de Saúde LVT	Instituto Português Oncologia Francisco Gentil - Lisboa, E.P.E.	38.7396768, -9.1634516	261	112
2020-06	Serviços Centrais	Secretaria Geral do Ministério da Saúde
2020-06	Serviços Centrais	Ação Governativa
2020-06	Região de Saúde LVT	Administração Regional de Saúde de Lisboa e Vale do Tejo, I.P.		2116	828
2020-06	Região de Saúde do Alentejo	Administração Regional de Saúde do Alentejo, I.P.		112	40
2020-06	Região de Saúde do Centro	Administração Regional de Saúde do Centro, I.P.		1021	438
2020-06	Região de Saúde Norte	Centro Hospitalar de Entre o Douro e Vouga, E.P.E.	40.9293884, -8.5458794	295	174
2020-06	Região de Saúde LVT	Centro Hospitalar de Setúbal, E.P.E.	38.5283754, -8.8818638	258	155
2020-06	Região de Saúde LVT	Centro Hospitalar Médio Tejo, E.P.E.	39.478072, -8.5404429	159	87
2020-06	Região de Saúde Norte	Centro Hospitalar Póvoa de Varzim/Vila do Conde, E.P.E.	41.3828711, -8.7589945	118	38
2020-06	Região de Saúde Norte	Centro Hospitalar Universitário do Porto, E.P.E.	41.1472498, -8.6172617	738	479
2020-06	Região de Saúde Norte	Hospital de Braga, E.P.E.	41.567832, -8.398936	492	300
2020-06	Região de Saúde do Alentejo	Hospital do Espírito Santo de Évora, E.P.E.	38.5684861, -7.9032848	199	131
2020-06	Região de Saúde Norte	Hospital Santa Maria Maior, E.P.E.	41.5324234, -8.6171561	67	47
2020-06	Serviços Centrais	Infarmed - Autoridade Nacional do Medicamento e Produtos de Saúde, I.P.
2020-06	Serviços Centrais	Inspeção-Geral das Atividades em Saúde
2020-06	Serviços Centrais	Instituto Nacional de Emergência Médica, I.P.		11
2020-06	Região de Saúde Norte	Unidade Local de Saúde Matosinhos, E.P.E.	41.1794456, -8.6745115	440	245
2020-07	Região de Saúde Norte	Centro Hospitalar de Trás-os-Montes e Alto Douro, E.P.E.	41.3031784, -7.7515252	318	204
2020-07	Região de Saúde Norte	Centro Hospitalar Universitário de S. João, E.P.E.	41.1831056, -8.6010558	918	593
2020-07	Região de Saúde Norte	Centro Hospitalar Universitário do Porto, E.P.E.	41.1472498, -8.6172617	736	477
2020-07	Região de Saúde do Centro	Hospital Distrital da Figueira da Foz, E.P.E.	40.117897, -8.8586755	92	60
2020-07	Região de Saúde do Alentejo	Hospital do Espírito Santo de Évora, E.P.E.	38.5684861, -7.9032848	198	131
2020-07	Região de Saúde LVT	Hospital Garcia de Orta, E.P.E.	38.6658713, -9.1822554	410	225
2020-07	Serviços Centrais	Infarmed - Autoridade Nacional do Medicamento e Produtos de Saúde, I.P.
2020-07	Região de Saúde do Alentejo	Unidade Local de Saúde Baixo Alentejo, E.P.E.	38.014123, -7.8721227	145	71
2020-07	Região de Saúde do Centro	Unidade Local de Saúde Guarda, E.P.E.	40.5309916, -7.2734793	213	99
2020-07	Região de Saúde LVT	Centro Hospitalar Barreiro Montijo, E.P.E.	38.6554005, -9.0592392	178	115
2020-07	Região de Saúde Norte	Centro Hospitalar de Entre o Douro e Vouga, E.P.E.	40.9293884, -8.5458794	296	170
2020-07	Região de Saúde do Centro	Centro Hospitalar do Baixo Vouga, E.P.E.	40.6362453, -8.6543716	277	144
2020-07	Região de Saúde LVT	Centro Hospitalar Médio Tejo, E.P.E.	39.478072, -8.5404429	160	82
2020-07	Região de Saúde do Centro	Hospital Arcebispo João Crisóstomo - Cantanhede	40.3470015, -8.5933462	7
2020-07	Região de Saúde Norte	Hospital de Braga, E.P.E.	41.567832, -8.398936	491	296
2020-07	Região de Saúde do Centro	Hospital Doutor Francisco Zagalo - Ovar	40.8571967, -8.6318023	21
2020-07	Região de Saúde Norte	Hospital Santa Maria Maior, E.P.E.	41.5324234, -8.6171561	67	46
2020-07	Região de Saúde LVT	Instituto de Oftalmologia Gama Pinto	38.7218793, -9.144249	28	6
2020-07	Serviços Centrais	Instituto Nacional de Saúde Dr. Ricardo Jorge, I.P.		7
2020-07	Serviços Centrais	Instituto Português do Sangue e da Transplantação, I.P.		28
2020-07	Serviços Centrais	Secretaria Geral do Ministério da Saúde
2020-07	Serviços Centrais	Ação Governativa
2020-07	Região de Saúde do Centro	Centro Hospitalar de Leiria, E.P.E.	39.7414812, -8.7982706	251	151
2020-07	Região de Saúde LVT	Centro Hospitalar de Lisboa Ocidental, E.P.E.	38.708454, -9.216985	564	384
2020-07	Região de Saúde LVT	Centro Hospitalar de Setúbal, E.P.E.	38.5283754, -8.8818638	254	149
2020-07	Região de Saúde Norte	Centro Hospitalar Tâmega e Sousa, E.P.E.	41.2494561, -8.264901	299	159
2020-07	Região de Saúde LVT	Centro Hospitalar Universitário de Lisboa Norte, E.P.E.	38.7500861, -9.1616116	837	636
2020-07	Região de Saúde LVT	Centro Hospitalar Universitário Lisboa Central, E.P.E.	38.7166948, -9.1371248	1047	600
2020-07	Serviços Centrais	Direção-Geral da Saúde		14
2020-07	Região de Saúde Norte	Hospital da Senhora da Oliveira - Guimarães, E.P.E.	41.4387173, -8.3086907	272	170
2020-07	Região de Saúde LVT	Hospital Distrital de Santarém, E.P.E.	39.2410946, -8.6937515	177	119
2020-07	Região de Saúde do Centro	Instituto Português Oncologia Francisco Gentil - Coimbra, E.P.E.	40.2162514, -8.4103814	151	53
2020-07	Região de Saúde LVT	Instituto Português Oncologia Francisco Gentil - Lisboa, E.P.E.	38.7396768, -9.1634516	262	111
2020-07	Região de Saúde Norte	Instituto Português Oncologia Francisco Gentil - Porto, E.P.E.	41.1785642, -8.6062881	300	99
2020-07	Região de Saúde do Centro	Unidade Local de Saúde Castelo Branco, E.P.E.	39.8212263, -7.4981271	155	73
2020-07	Região de Saúde Norte	Unidade Local de Saúde Matosinhos, E.P.E.	41.1794456, -8.6745115	443	241
2020-07	Região de Saúde do Algarve	Administração Regional de Saúde do Algarve, I.P.		270	81
2020-07	Região de Saúde Norte	Centro Hospitalar de Vila Nova de Gaia/Espinho, E.P.E.	41.1094138, -8.5972617	588	351
2020-07	Região de Saúde do Algarve	Centro Hospitalar Universitário do Algarve, E.P.E.	37.0238973, -7.9281554	451	296
2020-07	Região de Saúde LVT	Hospital Professor Doutor Fernando Fonseca, E.P.E.	38.7422257, -9.2264834	390	284
2020-07	Serviços Centrais	Inspeção-Geral das Atividades em Saúde
2020-07	Serviços Centrais	Instituto Nacional de Emergência Médica, I.P.		10
2020-07	Serviços Centrais	Serviço de Intervenção nos Comportamentos Aditivos e nas Dependências		1
2020-07	Serviços Centrais	Serviços Partilhados do Ministério da Saúde, E.P.E.
2020-07	Região de Saúde Norte	Unidade Local de Saúde Alto Minho, E.P.E.	41.7056054, -8.8252713	410	185
2020-07	Região de Saúde do Alentejo	Unidade Local de Saúde Litoral Alentejano, E.P.E.	38.0162314, -8.6956768	88	48
2020-07	Região de Saúde Norte	Unidade Local de Saúde Nordeste, E.P.E.	41.8056532, -6.7888197	195	105
2020-07	Serviços Centrais	Administração Central do Sistema de Saúde, I.P.		1
2020-07	Região de Saúde LVT	Administração Regional de Saúde de Lisboa e Vale do Tejo, I.P.		2100	825
2020-07	Região de Saúde do Alentejo	Administração Regional de Saúde do Alentejo, I.P.		113	40
2020-07	Região de Saúde do Centro	Administração Regional de Saúde do Centro, I.P.		1011	438
2020-07	Região de Saúde Norte	Administração Regional de Saúde do Norte, I.P.		1993	845
2020-07	Região de Saúde Norte	Centro Hospitalar do Médio Ave, E.P.E.	41.3423984, -8.4802503	168	66
2020-07	Região de Saúde LVT	Centro Hospitalar do Oeste, E.P.E.	39.4054629, -9.1258493	173	97
2020-07	Região de Saúde do Centro	Centro Hospitalar e Universitário de Coimbra, E.P.E.	40.2191523, -8.4098211	1004	677
2020-07	Região de Saúde Norte	Centro Hospitalar Póvoa de Varzim/Vila do Conde, E.P.E.	41.3828711, -8.7589945	116	37
2020-07	Região de Saúde LVT	Centro Hospitalar Psiquiátrico de Lisboa	38.7569771, -9.1460705	57	38
2020-07	Região de Saúde do Centro	Centro Hospitalar Tondela-Viseu, E.P.E.	40.516364, -8.0827433	346	222
2020-07	Região de Saúde do Centro	Centro Hospitalar Universitário Cova da Beira, E.P.E.	40.2804158, -7.4922407	120	87
2020-07	Região de Saúde do Centro	Centro Medicina de Reabilitação da Região Centro - Rovisco Pais	40.297919, -8.7707806	15	11
2020-07	Região de Saúde Norte	Hospital de Magalhães Lemos, E.P.E.	41.1764649, -8.6649823	40	25
2020-07	Região de Saúde do Alentejo	Unidade Local de Saúde Norte Alentejano, E.P.E.	39.3003425, -7.4263845	149	55
2020-08	Região de Saúde LVT	Administração Regional de Saúde de Lisboa e Vale do Tejo, I.P.		2077	822
2020-08	Região de Saúde Norte	Administração Regional de Saúde do Norte, I.P.		1980	844
2020-08	Região de Saúde Norte	Centro Hospitalar de Vila Nova de Gaia/Espinho, E.P.E.	41.1094138, -8.5972617	588	349
2020-08	Região de Saúde Norte	Centro Hospitalar do Médio Ave, E.P.E.	41.3423984, -8.4802503	166	66
2020-08	Região de Saúde do Centro	Centro Hospitalar e Universitário de Coimbra, E.P.E.	40.2191523, -8.4098211	997	673
2020-08	Região de Saúde LVT	Centro Hospitalar Psiquiátrico de Lisboa	38.7569771, -9.1460705	55	38
2020-08	Serviços Centrais	Direção-Geral da Saúde		14
2020-08	Região de Saúde do Centro	Hospital Distrital da Figueira da Foz, E.P.E.	40.117897, -8.8586755	91	60
2020-08	Região de Saúde LVT	Hospital Garcia de Orta, E.P.E.	38.6658713, -9.1822554	415	219
2020-08	Serviços Centrais	Infarmed - Autoridade Nacional do Medicamento e Produtos de Saúde, I.P.
2020-08	Serviços Centrais	Inspeção-Geral das Atividades em Saúde
2020-08	Serviços Centrais	Instituto Português do Sangue e da Transplantação, I.P.		27
2020-08	Região de Saúde LVT	Instituto Português Oncologia Francisco Gentil - Lisboa, E.P.E.	38.7396768, -9.1634516	260	110
2020-08	Região de Saúde Norte	Instituto Português Oncologia Francisco Gentil - Porto, E.P.E.	41.1785642, -8.6062881	300	99
2020-08	Região de Saúde do Alentejo	Unidade Local de Saúde Baixo Alentejo, E.P.E.	38.014123, -7.8721227	147	71
2020-08	Região de Saúde do Centro	Unidade Local de Saúde Castelo Branco, E.P.E.	39.8212263, -7.4981271	154	71
2020-08	Região de Saúde Norte	Unidade Local de Saúde Matosinhos, E.P.E.	41.1794456, -8.6745115	443	239
2020-08	Região de Saúde do Algarve	Administração Regional de Saúde do Algarve, I.P.		268	82
2020-08	Região de Saúde Norte	Centro Hospitalar de Trás-os-Montes e Alto Douro, E.P.E.	41.3031784, -7.7515252	317	203
2020-08	Região de Saúde Norte	Centro Hospitalar Universitário do Porto, E.P.E.	41.1472498, -8.6172617	736	475
2020-08	Região de Saúde Norte	Hospital da Senhora da Oliveira - Guimarães, E.P.E.	41.4387173, -8.3086907	273	167
2020-08	Região de Saúde do Centro	Hospital Doutor Francisco Zagalo - Ovar	40.8571967, -8.6318023	20
2020-08	Serviços Centrais	Secretaria Geral do Ministério da Saúde
2020-08	Serviços Centrais	Serviço de Intervenção nos Comportamentos Aditivos e nas Dependências		1
2020-08	Região de Saúde do Centro	Centro Hospitalar de Leiria, E.P.E.	39.7414812, -8.7982706	250	149
2020-08	Região de Saúde do Centro	Centro Hospitalar do Baixo Vouga, E.P.E.	40.6362453, -8.6543716	276	144
2020-08	Região de Saúde Norte	Hospital de Braga, E.P.E.	41.567832, -8.398936	492	295
2020-08	Serviços Centrais	Instituto Nacional de Saúde Dr. Ricardo Jorge, I.P.		7
2020-08	Região de Saúde do Centro	Instituto Português Oncologia Francisco Gentil - Coimbra, E.P.E.	40.2162514, -8.4103814	150	53
2020-08	Serviços Centrais	Ação Governativa
2020-08	Região de Saúde do Alentejo	Administração Regional de Saúde do Alentejo, I.P.		112	40
2020-08	Região de Saúde LVT	Centro Hospitalar Barreiro Montijo, E.P.E.	38.6554005, -9.0592392	178	113
2020-08	Região de Saúde Norte	Centro Hospitalar de Entre o Douro e Vouga, E.P.E.	40.9293884, -8.5458794	295	168
2020-08	Região de Saúde LVT	Centro Hospitalar de Lisboa Ocidental, E.P.E.	38.708454, -9.216985	562	379
2020-08	Região de Saúde LVT	Centro Hospitalar Médio Tejo, E.P.E.	39.478072, -8.5404429	160	82
2020-08	Região de Saúde Norte	Centro Hospitalar Póvoa de Varzim/Vila do Conde, E.P.E.	41.3828711, -8.7589945	117	37
2020-08	Região de Saúde Norte	Centro Hospitalar Tâmega e Sousa, E.P.E.	41.2494561, -8.264901	300	157
2020-08	Região de Saúde do Centro	Centro Hospitalar Tondela-Viseu, E.P.E.	40.516364, -8.0827433	343	214
2020-08	Região de Saúde LVT	Centro Hospitalar Universitário Lisboa Central, E.P.E.	38.7166948, -9.1371248	1040	591
2020-08	Região de Saúde do Centro	Hospital Arcebispo João Crisóstomo - Cantanhede	40.3470015, -8.5933462	7
2020-08	Região de Saúde Norte	Hospital de Magalhães Lemos, E.P.E.	41.1764649, -8.6649823	40	25
2020-08	Região de Saúde LVT	Hospital Professor Doutor Fernando Fonseca, E.P.E.	38.7422257, -9.2264834	390	280
2020-08	Serviços Centrais	Instituto Nacional de Emergência Médica, I.P.		10
2020-08	Serviços Centrais	Serviços Partilhados do Ministério da Saúde, E.P.E.
2020-08	Região de Saúde do Centro	Unidade Local de Saúde Guarda, E.P.E.	40.5309916, -7.2734793	210	98
2020-08	Região de Saúde do Alentejo	Unidade Local de Saúde Litoral Alentejano, E.P.E.	38.0162314, -8.6956768	88	48
2020-08	Região de Saúde do Alentejo	Unidade Local de Saúde Norte Alentejano, E.P.E.	39.3003425, -7.4263845	147	55
2020-08	Serviços Centrais	Administração Central do Sistema de Saúde, I.P.		1
2020-08	Região de Saúde do Centro	Administração Regional de Saúde do Centro, I.P.		1000	436
2020-08	Região de Saúde LVT	Centro Hospitalar de Setúbal, E.P.E.	38.5283754, -8.8818638	254	147
2020-08	Região de Saúde LVT	Centro Hospitalar do Oeste, E.P.E.	39.4054629, -9.1258493	171	97
2020-08	Região de Saúde do Centro	Centro Hospitalar Universitário Cova da Beira, E.P.E.	40.2804158, -7.4922407	120	86
2020-08	Região de Saúde LVT	Centro Hospitalar Universitário de Lisboa Norte, E.P.E.	38.7500861, -9.1616116	832	626
2020-08	Região de Saúde Norte	Centro Hospitalar Universitário de S. João, E.P.E.	41.1831056, -8.6010558	912	586
2020-08	Região de Saúde do Algarve	Centro Hospitalar Universitário do Algarve, E.P.E.	37.0238973, -7.9281554	450	293
2020-08	Região de Saúde do Centro	Centro Medicina de Reabilitação da Região Centro - Rovisco Pais	40.297919, -8.7707806	14	10
2020-08	Região de Saúde LVT	Hospital Distrital de Santarém, E.P.E.	39.2410946, -8.6937515	175	117
2020-08	Região de Saúde do Alentejo	Hospital do Espírito Santo de Évora, E.P.E.	38.5684861, -7.9032848	198	127
2020-08	Região de Saúde Norte	Hospital Santa Maria Maior, E.P.E.	41.5324234, -8.6171561	67	46
2020-08	Região de Saúde LVT	Instituto de Oftalmologia Gama Pinto	38.7218793, -9.144249	28	6
2020-08	Região de Saúde Norte	Unidade Local de Saúde Alto Minho, E.P.E.	41.7056054, -8.8252713	412	184
2020-08	Região de Saúde Norte	Unidade Local de Saúde Nordeste, E.P.E.	41.8056532, -6.7888197	192	103
2020-09	Região de Saúde do Centro	Administração Regional de Saúde do Centro, I.P.		994	430
2020-09	Região de Saúde Norte	Administração Regional de Saúde do Norte, I.P.		1973	842
2020-09	Região de Saúde LVT	Centro Hospitalar Barreiro Montijo, E.P.E.	38.6554005, -9.0592392	183	110
2020-09	Região de Saúde LVT	Centro Hospitalar de Setúbal, E.P.E.	38.5283754, -8.8818638	254	145
2020-09	Região de Saúde Norte	Centro Hospitalar Póvoa de Varzim/Vila do Conde, E.P.E.	41.3828711, -8.7589945	114	37
2020-09	Região de Saúde Norte	Hospital de Magalhães Lemos, E.P.E.	41.1764649, -8.6649823	39	25
2020-09	Serviços Centrais	Instituto Nacional de Saúde Dr. Ricardo Jorge, I.P.		7
2020-09	Região de Saúde LVT	Instituto Português Oncologia Francisco Gentil - Lisboa, E.P.E.	38.7396768, -9.1634516	260	108
2020-09	Região de Saúde do Centro	Unidade Local de Saúde Castelo Branco, E.P.E.	39.8212263, -7.4981271	153	71
2020-09	Região de Saúde LVT	Administração Regional de Saúde de Lisboa e Vale do Tejo, I.P.		2061	817
2020-09	Região de Saúde Norte	Centro Hospitalar de Entre o Douro e Vouga, E.P.E.	40.9293884, -8.5458794	294	167
2020-09	Região de Saúde LVT	Centro Hospitalar Médio Tejo, E.P.E.	39.478072, -8.5404429	159	79
2020-09	Região de Saúde LVT	Centro Hospitalar Psiquiátrico de Lisboa	38.7569771, -9.1460705	55	36
2020-09	Região de Saúde do Centro	Centro Medicina de Reabilitação da Região Centro - Rovisco Pais	40.297919, -8.7707806	14	10
2020-09	Região de Saúde LVT	Hospital Distrital de Santarém, E.P.E.	39.2410946, -8.6937515	172	115
2020-09	Região de Saúde Norte	Hospital Santa Maria Maior, E.P.E.	41.5324234, -8.6171561	66	46
2020-09	Serviços Centrais	Secretaria Geral do Ministério da Saúde
2020-09	Região de Saúde Norte	Unidade Local de Saúde Alto Minho, E.P.E.	41.7056054, -8.8252713	422	180
2020-09	Região de Saúde do Alentejo	Unidade Local de Saúde Litoral Alentejano, E.P.E.	38.0162314, -8.6956768	90	48
2020-09	Região de Saúde do Centro	Centro Hospitalar e Universitário de Coimbra, E.P.E.	40.2191523, -8.4098211	988	663
2020-09	Região de Saúde do Centro	Centro Hospitalar Tondela-Viseu, E.P.E.	40.516364, -8.0827433	345	212
2020-09	Região de Saúde do Algarve	Centro Hospitalar Universitário do Algarve, E.P.E.	37.0238973, -7.9281554	456	288
2020-09	Região de Saúde Norte	Centro Hospitalar Universitário do Porto, E.P.E.	41.1472498, -8.6172617	735	472
2020-09	Região de Saúde Norte	Hospital da Senhora da Oliveira - Guimarães, E.P.E.	41.4387173, -8.3086907	276	163
2020-09	Região de Saúde Norte	Hospital de Braga, E.P.E.	41.567832, -8.398936	493	294
2020-09	Região de Saúde do Centro	Hospital Doutor Francisco Zagalo - Ovar	40.8571967, -8.6318023	20
2020-09	Região de Saúde LVT	Hospital Garcia de Orta, E.P.E.	38.6658713, -9.1822554	417	216
2020-09	Região de Saúde LVT	Instituto de Oftalmologia Gama Pinto	38.7218793, -9.144249	28	6
2020-09	Serviços Centrais	Instituto Nacional de Emergência Médica, I.P.		10
2020-09	Região de Saúde Norte	Instituto Português Oncologia Francisco Gentil - Porto, E.P.E.	41.1785642, -8.6062881	298	99
2020-09	Serviços Centrais	Serviços Partilhados do Ministério da Saúde, E.P.E.
2020-09	Região de Saúde Norte	Unidade Local de Saúde Matosinhos, E.P.E.	41.1794456, -8.6745115	444	237
2020-09	Região de Saúde Norte	Unidade Local de Saúde Nordeste, E.P.E.	41.8056532, -6.7888197	191	102
2020-09	Serviços Centrais	Ação Governativa
2020-09	Região de Saúde LVT	Centro Hospitalar de Lisboa Ocidental, E.P.E.	38.708454, -9.216985	556	376
2020-09	Região de Saúde Norte	Centro Hospitalar de Vila Nova de Gaia/Espinho, E.P.E.	41.1094138, -8.5972617	587	346
2020-09	Região de Saúde do Centro	Centro Hospitalar do Baixo Vouga, E.P.E.	40.6362453, -8.6543716	275	141
2020-09	Região de Saúde LVT	Centro Hospitalar do Oeste, E.P.E.	39.4054629, -9.1258493	170	97
2020-09	Região de Saúde do Centro	Centro Hospitalar Universitário Cova da Beira, E.P.E.	40.2804158, -7.4922407	119	86
2020-09	Região de Saúde LVT	Centro Hospitalar Universitário de Lisboa Norte, E.P.E.	38.7500861, -9.1616116	830	622
2020-09	Região de Saúde Norte	Centro Hospitalar Universitário de S. João, E.P.E.	41.1831056, -8.6010558	919	575
2020-09	Região de Saúde LVT	Centro Hospitalar Universitário Lisboa Central, E.P.E.	38.7166948, -9.1371248	1033	584
2020-09	Serviços Centrais	Direção-Geral da Saúde		14
2020-09	Região de Saúde do Centro	Hospital Arcebispo João Crisóstomo - Cantanhede	40.3470015, -8.5933462	7
2020-09	Serviços Centrais	Infarmed - Autoridade Nacional do Medicamento e Produtos de Saúde, I.P.
2020-09	Serviços Centrais	Inspeção-Geral das Atividades em Saúde
2020-09	Serviços Centrais	Instituto Português do Sangue e da Transplantação, I.P.		27
2020-09	Região de Saúde do Centro	Unidade Local de Saúde Guarda, E.P.E.	40.5309916, -7.2734793	210	98
2020-09	Região de Saúde do Alentejo	Unidade Local de Saúde Norte Alentejano, E.P.E.	39.3003425, -7.4263845	146	55
2020-09	Serviços Centrais	Administração Central do Sistema de Saúde, I.P.		1
2020-09	Região de Saúde do Alentejo	Administração Regional de Saúde do Alentejo, I.P.		110	40
2020-09	Região de Saúde do Algarve	Administração Regional de Saúde do Algarve, I.P.		272	82
2020-09	Região de Saúde do Centro	Centro Hospitalar de Leiria, E.P.E.	39.7414812, -8.7982706	249	150
2020-09	Região de Saúde Norte	Centro Hospitalar de Trás-os-Montes e Alto Douro, E.P.E.	41.3031784, -7.7515252	314	202
2020-09	Região de Saúde Norte	Centro Hospitalar do Médio Ave, E.P.E.	41.3423984, -8.4802503	166	65
2020-09	Região de Saúde Norte	Centro Hospitalar Tâmega e Sousa, E.P.E.	41.2494561, -8.264901	297	157
2020-09	Região de Saúde do Centro	Hospital Distrital da Figueira da Foz, E.P.E.	40.117897, -8.8586755	91	60
2020-09	Região de Saúde do Alentejo	Hospital do Espírito Santo de Évora, E.P.E.	38.5684861, -7.9032848	197	123
2020-09	Região de Saúde LVT	Hospital Professor Doutor Fernando Fonseca, E.P.E.	38.7422257, -9.2264834	391	275
2020-09	Região de Saúde do Centro	Instituto Português Oncologia Francisco Gentil - Coimbra, E.P.E.	40.2162514, -8.4103814	151	52
2020-09	Serviços Centrais	Serviço de Intervenção nos Comportamentos Aditivos e nas Dependências		1
2020-09	Região de Saúde do Alentejo	Unidade Local de Saúde Baixo Alentejo, E.P.E.	38.014123, -7.8721227	147	71
2020-10	Região de Saúde LVT	Administração Regional de Saúde de Lisboa e Vale do Tejo, I.P.		2182	710
2020-10	Região de Saúde LVT	Centro Hospitalar de Lisboa Ocidental, E.P.E.	38.708454, -9.216985	567	366
2020-10	Região de Saúde Norte	Centro Hospitalar de Vila Nova de Gaia/Espinho, E.P.E.	41.1094138, -8.5972617	587	341
2020-10	Região de Saúde do Centro	Centro Hospitalar e Universitário de Coimbra, E.P.E.	40.2191523, -8.4098211	984	650
2020-10	Região de Saúde LVT	Centro Hospitalar Médio Tejo, E.P.E.	39.478072, -8.5404429	160	78
2020-10	Região de Saúde Norte	Centro Hospitalar Universitário do Porto, E.P.E.	41.1472498, -8.6172617	736	467
2020-10	Região de Saúde do Centro	Hospital Distrital da Figueira da Foz, E.P.E.	40.117897, -8.8586755	91	59
2020-10	Serviços Centrais	Instituto Nacional de Emergência Médica, I.P.		10
2020-10	Região de Saúde do Centro	Instituto Português Oncologia Francisco Gentil - Coimbra, E.P.E.	40.2162514, -8.4103814	151	51
2020-10	Região de Saúde LVT	Instituto Português Oncologia Francisco Gentil - Lisboa, E.P.E.	38.7396768, -9.1634516	262	106
2020-10	Região de Saúde Norte	Unidade Local de Saúde Nordeste, E.P.E.	41.8056532, -6.7888197	190	103
2020-10	Região de Saúde do Alentejo	Unidade Local de Saúde Norte Alentejano, E.P.E.	39.3003425, -7.4263845	146	54
2020-10	Serviços Centrais	Ação Governativa
2020-10	Região de Saúde do Centro	Administração Regional de Saúde do Centro, I.P.		1036	379
2020-10	Região de Saúde Norte	Centro Hospitalar de Entre o Douro e Vouga, E.P.E.	40.9293884, -8.5458794	298	167
2020-10	Região de Saúde Norte	Centro Hospitalar de Trás-os-Montes e Alto Douro, E.P.E.	41.3031784, -7.7515252	314	200
2020-10	Região de Saúde do Centro	Centro Hospitalar do Baixo Vouga, E.P.E.	40.6362453, -8.6543716	274	141
2020-10	Região de Saúde LVT	Centro Hospitalar do Oeste, E.P.E.	39.4054629, -9.1258493	168	97
2020-10	Região de Saúde Norte	Centro Hospitalar Póvoa de Varzim/Vila do Conde, E.P.E.	41.3828711, -8.7589945	112	35
2020-10	Região de Saúde do Centro	Centro Hospitalar Universitário Cova da Beira, E.P.E.	40.2804158, -7.4922407	120	84
2020-10	Região de Saúde do Algarve	Centro Hospitalar Universitário do Algarve, E.P.E.	37.0238973, -7.9281554	457	282
2020-10	Região de Saúde Norte	Hospital da Senhora da Oliveira - Guimarães, E.P.E.	41.4387173, -8.3086907	278	163
2020-10	Região de Saúde LVT	Hospital Professor Doutor Fernando Fonseca, E.P.E.	38.7422257, -9.2264834	390	274
2020-10	Serviços Centrais	Instituto Nacional de Saúde Dr. Ricardo Jorge, I.P.		7
2020-10	Serviços Centrais	Instituto Português do Sangue e da Transplantação, I.P.		28
2020-10	Região de Saúde do Alentejo	Unidade Local de Saúde Litoral Alentejano, E.P.E.	38.0162314, -8.6956768	95	46
2020-10	Região de Saúde do Alentejo	Administração Regional de Saúde do Alentejo, I.P.		113	34
2020-10	Região de Saúde Norte	Administração Regional de Saúde do Norte, I.P.		2014	762
2020-10	Região de Saúde LVT	Centro Hospitalar Barreiro Montijo, E.P.E.	38.6554005, -9.0592392	184	109
2020-10	Região de Saúde do Centro	Centro Hospitalar de Leiria, E.P.E.	39.7414812, -8.7982706	248	150
2020-10	Região de Saúde Norte	Centro Hospitalar Tâmega e Sousa, E.P.E.	41.2494561, -8.264901	301	151
2020-10	Região de Saúde do Centro	Centro Hospitalar Tondela-Viseu, E.P.E.	40.516364, -8.0827433	348	209
2020-10	Região de Saúde do Centro	Centro Medicina de Reabilitação da Região Centro - Rovisco Pais	40.297919, -8.7707806	15	9
2020-10	Serviços Centrais	Direção-Geral da Saúde		13
2020-10	Região de Saúde Norte	Hospital de Magalhães Lemos, E.P.E.	41.1764649, -8.6649823	40	23
2020-10	Serviços Centrais	Infarmed - Autoridade Nacional do Medicamento e Produtos de Saúde, I.P.
2020-10	Região de Saúde Norte	Instituto Português Oncologia Francisco Gentil - Porto, E.P.E.	41.1785642, -8.6062881	297	98
2020-10	Serviços Centrais	Serviço de Intervenção nos Comportamentos Aditivos e nas Dependências		1
2020-10	Serviços Centrais	Serviços Partilhados do Ministério da Saúde, E.P.E.
2020-10	Região de Saúde do Alentejo	Unidade Local de Saúde Baixo Alentejo, E.P.E.	38.014123, -7.8721227	149	65
2020-10	Serviços Centrais	Administração Central do Sistema de Saúde, I.P.		1
2020-10	Região de Saúde Norte	Centro Hospitalar Universitário de S. João, E.P.E.	41.1831056, -8.6010558	924	560
2020-10	Região de Saúde LVT	Centro Hospitalar Universitário Lisboa Central, E.P.E.	38.7166948, -9.1371248	1044	564
2020-10	Região de Saúde do Centro	Hospital Arcebispo João Crisóstomo - Cantanhede	40.3470015, -8.5933462	8
2020-10	Região de Saúde Norte	Hospital de Braga, E.P.E.	41.567832, -8.398936	500	284
2020-10	Região de Saúde LVT	Hospital Distrital de Santarém, E.P.E.	39.2410946, -8.6937515	171	112
2020-10	Região de Saúde do Centro	Hospital Doutor Francisco Zagalo - Ovar	40.8571967, -8.6318023	20
2020-10	Região de Saúde LVT	Instituto de Oftalmologia Gama Pinto	38.7218793, -9.144249	28	6
2020-10	Região de Saúde Norte	Unidade Local de Saúde Alto Minho, E.P.E.	41.7056054, -8.8252713	426	178
2020-10	Região de Saúde Norte	Unidade Local de Saúde Matosinhos, E.P.E.	41.1794456, -8.6745115	456	225
2020-10	Região de Saúde do Algarve	Administração Regional de Saúde do Algarve, I.P.		295	68
2020-10	Região de Saúde LVT	Centro Hospitalar de Setúbal, E.P.E.	38.5283754, -8.8818638	256	144
2020-10	Região de Saúde Norte	Centro Hospitalar do Médio Ave, E.P.E.	41.3423984, -8.4802503	165	65
2020-10	Região de Saúde LVT	Centro Hospitalar Psiquiátrico de Lisboa	38.7569771, -9.1460705	55	36
2020-10	Região de Saúde LVT	Centro Hospitalar Universitário de Lisboa Norte, E.P.E.	38.7500861, -9.1616116	832	611
2020-10	Região de Saúde do Alentejo	Hospital do Espírito Santo de Évora, E.P.E.	38.5684861, -7.9032848	197	123
2020-10	Região de Saúde LVT	Hospital Garcia de Orta, E.P.E.	38.6658713, -9.1822554	418	210
2020-10	Região de Saúde Norte	Hospital Santa Maria Maior, E.P.E.	41.5324234, -8.6171561	66	46
2020-10	Serviços Centrais	Inspeção-Geral das Atividades em Saúde
2020-10	Serviços Centrais	Secretaria Geral do Ministério da Saúde
2020-10	Região de Saúde do Centro	Unidade Local de Saúde Castelo Branco, E.P.E.	39.8212263, -7.4981271	155	69
2020-10	Região de Saúde do Centro	Unidade Local de Saúde Guarda, E.P.E.	40.5309916, -7.2734793	213	95
2020-11	Região de Saúde LVT	Administração Regional de Saúde de Lisboa e Vale do Tejo, I.P.		2179	705
2020-11	Região de Saúde LVT	Centro Hospitalar Barreiro Montijo, E.P.E.	38.6554005, -9.0592392	186	107
2020-11	Região de Saúde Norte	Centro Hospitalar de Trás-os-Montes e Alto Douro, E.P.E.	41.3031784, -7.7515252	326	187
2020-11	Região de Saúde Norte	Centro Hospitalar do Médio Ave, E.P.E.	41.3423984, -8.4802503	169	60
2020-11	Região de Saúde LVT	Centro Hospitalar Universitário de Lisboa Norte, E.P.E.	38.7500861, -9.1616116	847	590
2020-11	Região de Saúde Norte	Centro Hospitalar Universitário do Porto, E.P.E.	41.1472498, -8.6172617	772	430
2020-11	Região de Saúde LVT	Centro Hospitalar Universitário Lisboa Central, E.P.E.	38.7166948, -9.1371248	1077	539
2020-11	Serviços Centrais	Direção-Geral da Saúde		15
2020-11	Região de Saúde do Centro	Hospital Doutor Francisco Zagalo - Ovar	40.8571967, -8.6318023	22
2020-11	Região de Saúde LVT	Hospital Professor Doutor Fernando Fonseca, E.P.E.	38.7422257, -9.2264834	405	260
2020-11	Serviços Centrais	Inspeção-Geral das Atividades em Saúde
2020-11	Serviços Centrais	Instituto Nacional de Saúde Dr. Ricardo Jorge, I.P.		7
2020-11	Serviços Centrais	Secretaria Geral do Ministério da Saúde
2020-11	Região de Saúde Norte	Unidade Local de Saúde Alto Minho, E.P.E.	41.7056054, -8.8252713	439	167
2020-11	Serviços Centrais	Administração Central do Sistema de Saúde, I.P.		1
2020-11	Região de Saúde do Alentejo	Administração Regional de Saúde do Alentejo, I.P.		116	34
2020-11	Região de Saúde do Algarve	Administração Regional de Saúde do Algarve, I.P.		296	66
2020-11	Região de Saúde Norte	Administração Regional de Saúde do Norte, I.P.		2067	708
2020-11	Região de Saúde LVT	Centro Hospitalar de Lisboa Ocidental, E.P.E.	38.708454, -9.216985	585	352
2020-11	Região de Saúde do Centro	Centro Medicina de Reabilitação da Região Centro - Rovisco Pais	40.297919, -8.7707806	15	9
2020-11	Região de Saúde do Centro	Hospital Distrital da Figueira da Foz, E.P.E.	40.117897, -8.8586755	95	57
2020-11	Serviços Centrais	Instituto Nacional de Emergência Médica, I.P.		10
2020-11	Serviços Centrais	Instituto Português do Sangue e da Transplantação, I.P.		32
2020-11	Região de Saúde Norte	Centro Hospitalar de Entre o Douro e Vouga, E.P.E.	40.9293884, -8.5458794	305	156
2020-11	Região de Saúde do Centro	Centro Hospitalar de Leiria, E.P.E.	39.7414812, -8.7982706	262	139
2020-11	Região de Saúde LVT	Centro Hospitalar de Setúbal, E.P.E.	38.5283754, -8.8818638	260	141
2020-11	Região de Saúde do Centro	Centro Hospitalar do Baixo Vouga, E.P.E.	40.6362453, -8.6543716	285	132
2020-11	Região de Saúde Norte	Centro Hospitalar Póvoa de Varzim/Vila do Conde, E.P.E.	41.3828711, -8.7589945	118	35
2020-11	Região de Saúde LVT	Centro Hospitalar Psiquiátrico de Lisboa	38.7569771, -9.1460705	57	33
2020-11	Região de Saúde Norte	Centro Hospitalar Universitário de S. João, E.P.E.	41.1831056, -8.6010558	960	525
2020-11	Região de Saúde do Algarve	Centro Hospitalar Universitário do Algarve, E.P.E.	37.0238973, -7.9281554	465	276
2020-11	Região de Saúde do Centro	Hospital Arcebispo João Crisóstomo - Cantanhede	40.3470015, -8.5933462	8
2020-11	Região de Saúde do Alentejo	Hospital do Espírito Santo de Évora, E.P.E.	38.5684861, -7.9032848	206	117
2020-11	Região de Saúde LVT	Hospital Garcia de Orta, E.P.E.	38.6658713, -9.1822554	429	203
2020-11	Região de Saúde Norte	Hospital Santa Maria Maior, E.P.E.	41.5324234, -8.6171561	75	45
2020-11	Região de Saúde LVT	Instituto de Oftalmologia Gama Pinto	38.7218793, -9.144249	28	5
2020-11	Região de Saúde do Centro	Instituto Português Oncologia Francisco Gentil - Coimbra, E.P.E.	40.2162514, -8.4103814	156	48
2020-11	Região de Saúde LVT	Instituto Português Oncologia Francisco Gentil - Lisboa, E.P.E.	38.7396768, -9.1634516	270	100
2020-11	Região de Saúde do Alentejo	Unidade Local de Saúde Litoral Alentejano, E.P.E.	38.0162314, -8.6956768	98	44
2020-11	Região de Saúde Norte	Unidade Local de Saúde Nordeste, E.P.E.	41.8056532, -6.7888197	203	95
2020-11	Serviços Centrais	Ação Governativa
2020-11	Região de Saúde LVT	Centro Hospitalar Médio Tejo, E.P.E.	39.478072, -8.5404429	168	75
2020-11	Região de Saúde Norte	Centro Hospitalar Tâmega e Sousa, E.P.E.	41.2494561, -8.264901	310	144
2020-11	Região de Saúde do Centro	Centro Hospitalar Tondela-Viseu, E.P.E.	40.516364, -8.0827433	363	198
2020-11	Região de Saúde Norte	Hospital da Senhora da Oliveira - Guimarães, E.P.E.	41.4387173, -8.3086907	290	157
2020-11	Região de Saúde Norte	Hospital de Braga, E.P.E.	41.567832, -8.398936	511	277
2020-11	Região de Saúde Norte	Hospital de Magalhães Lemos, E.P.E.	41.1764649, -8.6649823	40	21
2020-11	Região de Saúde Norte	Instituto Português Oncologia Francisco Gentil - Porto, E.P.E.	41.1785642, -8.6062881	309	91
2020-11	Região de Saúde do Alentejo	Unidade Local de Saúde Baixo Alentejo, E.P.E.	38.014123, -7.8721227	150	62
2020-11	Região de Saúde do Centro	Unidade Local de Saúde Guarda, E.P.E.	40.5309916, -7.2734793	223	92
2020-11	Região de Saúde do Centro	Administração Regional de Saúde do Centro, I.P.		1036	371
2020-11	Região de Saúde Norte	Centro Hospitalar de Vila Nova de Gaia/Espinho, E.P.E.	41.1094138, -8.5972617	603	322
2020-11	Região de Saúde LVT	Centro Hospitalar do Oeste, E.P.E.	39.4054629, -9.1258493	176	91
2020-11	Região de Saúde do Centro	Centro Hospitalar e Universitário de Coimbra, E.P.E.	40.2191523, -8.4098211	1016	611
2020-11	Região de Saúde do Centro	Centro Hospitalar Universitário Cova da Beira, E.P.E.	40.2804158, -7.4922407	121	83
2020-11	Região de Saúde LVT	Hospital Distrital de Santarém, E.P.E.	39.2410946, -8.6937515	172	111
2020-11	Serviços Centrais	Infarmed - Autoridade Nacional do Medicamento e Produtos de Saúde, I.P.
2020-11	Serviços Centrais	Serviço de Intervenção nos Comportamentos Aditivos e nas Dependências		1
2020-11	Serviços Centrais	Serviços Partilhados do Ministério da Saúde, E.P.E.
2020-11	Região de Saúde do Centro	Unidade Local de Saúde Castelo Branco, E.P.E.	39.8212263, -7.4981271	157	67
2020-11	Região de Saúde Norte	Unidade Local de Saúde Matosinhos, E.P.E.	41.1794456, -8.6745115	473	219
2020-11	Região de Saúde do Alentejo	Unidade Local de Saúde Norte Alentejano, E.P.E.	39.3003425, -7.4263845	153	48
2020-12	Região de Saúde do Alentejo	Administração Regional de Saúde do Alentejo, I.P.		117	34
2020-12	Região de Saúde Norte	Centro Hospitalar de Trás-os-Montes e Alto Douro, E.P.E.	41.3031784, -7.7515252	331	185
2020-12	Região de Saúde Norte	Centro Hospitalar de Vila Nova de Gaia/Espinho, E.P.E.	41.1094138, -8.5972617	608	318
2020-12	Região de Saúde LVT	Centro Hospitalar Médio Tejo, E.P.E.	39.478072, -8.5404429	173	75
2020-12	Região de Saúde Norte	Centro Hospitalar Universitário de S. João, E.P.E.	41.1831056, -8.6010558	969	517
2020-12	Região de Saúde LVT	Centro Hospitalar Universitário Lisboa Central, E.P.E.	38.7166948, -9.1371248	1087	536
2020-12	Região de Saúde Norte	Hospital da Senhora da Oliveira - Guimarães, E.P.E.	41.4387173, -8.3086907	295	154
2020-12	Região de Saúde LVT	Hospital Distrital de Santarém, E.P.E.	39.2410946, -8.6937515	172	111
2020-12	Região de Saúde LVT	Hospital Garcia de Orta, E.P.E.	38.6658713, -9.1822554	432	197
2020-12	Serviços Centrais	Instituto Nacional de Emergência Médica, I.P.		10
2020-12	Região de Saúde Norte	Unidade Local de Saúde Alto Minho, E.P.E.	41.7056054, -8.8252713	448	163
2020-12	Região de Saúde do Alentejo	Unidade Local de Saúde Litoral Alentejano, E.P.E.	38.0162314, -8.6956768	98	44
2020-12	Região de Saúde do Centro	Administração Regional de Saúde do Centro, I.P.		1035	371
2020-12	Região de Saúde Norte	Administração Regional de Saúde do Norte, I.P.		2081	706
2020-12	Região de Saúde LVT	Centro Hospitalar de Setúbal, E.P.E.	38.5283754, -8.8818638	263	137
2020-12	Região de Saúde LVT	Centro Hospitalar do Oeste, E.P.E.	39.4054629, -9.1258493	176	91
2020-12	Região de Saúde do Centro	Centro Hospitalar e Universitário de Coimbra, E.P.E.	40.2191523, -8.4098211	1016	607
2020-12	Região de Saúde Norte	Centro Hospitalar Póvoa de Varzim/Vila do Conde, E.P.E.	41.3828711, -8.7589945	120	35
2020-12	Região de Saúde LVT	Centro Hospitalar Universitário de Lisboa Norte, E.P.E.	38.7500861, -9.1616116	851	583
2020-12	Região de Saúde do Centro	Hospital Distrital da Figueira da Foz, E.P.E.	40.117897, -8.8586755	94	57
2020-12	Região de Saúde do Alentejo	Hospital do Espírito Santo de Évora, E.P.E.	38.5684861, -7.9032848	206	116
2020-12	Região de Saúde LVT	Hospital Professor Doutor Fernando Fonseca, E.P.E.	38.7422257, -9.2264834	416	255
2020-12	Região de Saúde do Centro	Instituto Português Oncologia Francisco Gentil - Coimbra, E.P.E.	40.2162514, -8.4103814	156	46
2020-12	Região de Saúde do Alentejo	Unidade Local de Saúde Norte Alentejano, E.P.E.	39.3003425, -7.4263845	155	46
2020-12	Região de Saúde LVT	Administração Regional de Saúde de Lisboa e Vale do Tejo, I.P.		2176	704
2020-12	Região de Saúde do Algarve	Administração Regional de Saúde do Algarve, I.P.		298	65
2020-12	Região de Saúde LVT	Centro Hospitalar Barreiro Montijo, E.P.E.	38.6554005, -9.0592392	189	104
2020-12	Região de Saúde Norte	Centro Hospitalar do Médio Ave, E.P.E.	41.3423984, -8.4802503	171	60
2020-12	Região de Saúde LVT	Centro Hospitalar Psiquiátrico de Lisboa	38.7569771, -9.1460705	57	33
2020-12	Região de Saúde Norte	Centro Hospitalar Tâmega e Sousa, E.P.E.	41.2494561, -8.264901	318	142
2020-12	Região de Saúde do Algarve	Centro Hospitalar Universitário do Algarve, E.P.E.	37.0238973, -7.9281554	466	274
2020-12	Serviços Centrais	Direção-Geral da Saúde		14
2020-12	Região de Saúde do Centro	Hospital Arcebispo João Crisóstomo - Cantanhede	40.3470015, -8.5933462	8
2020-12	Região de Saúde Norte	Hospital de Braga, E.P.E.	41.567832, -8.398936	518	269
2020-12	Região de Saúde Norte	Hospital de Magalhães Lemos, E.P.E.	41.1764649, -8.6649823	40	21
2020-12	Região de Saúde Norte	Hospital Santa Maria Maior, E.P.E.	41.5324234, -8.6171561	75	45
2020-12	Serviços Centrais	Inspeção-Geral das Atividades em Saúde
2020-12	Região de Saúde LVT	Instituto de Oftalmologia Gama Pinto	38.7218793, -9.144249	27	5
2020-12	Região de Saúde Norte	Instituto Português Oncologia Francisco Gentil - Porto, E.P.E.	41.1785642, -8.6062881	309	90
2020-12	Serviços Centrais	Secretaria Geral do Ministério da Saúde
2020-12	Região de Saúde do Alentejo	Unidade Local de Saúde Baixo Alentejo, E.P.E.	38.014123, -7.8721227	149	62
2020-12	Região de Saúde Norte	Unidade Local de Saúde Nordeste, E.P.E.	41.8056532, -6.7888197	202	95
2020-12	Serviços Centrais	Ação Governativa
2020-12	Serviços Centrais	Administração Central do Sistema de Saúde, I.P.		1
2020-12	Região de Saúde Norte	Centro Hospitalar de Entre o Douro e Vouga, E.P.E.	40.9293884, -8.5458794	309	153
2020-12	Região de Saúde LVT	Centro Hospitalar de Lisboa Ocidental, E.P.E.	38.708454, -9.216985	585	348
2020-12	Região de Saúde do Centro	Centro Hospitalar Tondela-Viseu, E.P.E.	40.516364, -8.0827433	366	196
2020-12	Região de Saúde do Centro	Centro Medicina de Reabilitação da Região Centro - Rovisco Pais	40.297919, -8.7707806	14	9
2020-12	Região de Saúde do Centro	Hospital Doutor Francisco Zagalo - Ovar	40.8571967, -8.6318023	22
2020-12	Serviços Centrais	Infarmed - Autoridade Nacional do Medicamento e Produtos de Saúde, I.P.
2020-12	Região de Saúde do Centro	Unidade Local de Saúde Castelo Branco, E.P.E.	39.8212263, -7.4981271	156	66
2020-12	Região de Saúde Norte	Unidade Local de Saúde Matosinhos, E.P.E.	41.1794456, -8.6745115	476	215
2020-12	Região de Saúde do Centro	Centro Hospitalar de Leiria, E.P.E.	39.7414812, -8.7982706	262	137
2020-12	Região de Saúde do Centro	Centro Hospitalar do Baixo Vouga, E.P.E.	40.6362453, -8.6543716	286	131
2020-12	Região de Saúde do Centro	Centro Hospitalar Universitário Cova da Beira, E.P.E.	40.2804158, -7.4922407	124	83
2020-12	Região de Saúde Norte	Centro Hospitalar Universitário do Porto, E.P.E.	41.1472498, -8.6172617	773	428
2020-12	Serviços Centrais	Instituto Nacional de Saúde Dr. Ricardo Jorge, I.P.		7
2020-12	Serviços Centrais	Instituto Português do Sangue e da Transplantação, I.P.		32
2020-12	Região de Saúde LVT	Instituto Português Oncologia Francisco Gentil - Lisboa, E.P.E.	38.7396768, -9.1634516	265	100
2020-12	Serviços Centrais	Serviço de Intervenção nos Comportamentos Aditivos e nas Dependências		1
2020-12	Serviços Centrais	Serviços Partilhados do Ministério da Saúde, E.P.E.
2020-12	Região de Saúde do Centro	Unidade Local de Saúde Guarda, E.P.E.	40.5309916, -7.2734793	223	92
2021-01	Região de Saúde Norte	Administração Regional de Saúde do Norte, I.P.		2089	856
2021-01	Região de Saúde do Centro	Centro Hospitalar de Leiria, E.P.E.	39.7414812, -8.7982706	263	163
2021-01	Região de Saúde LVT	Centro Hospitalar de Setúbal, E.P.E.	38.5283754, -8.8818638	265	155
2021-01	Região de Saúde Norte	Centro Hospitalar de Trás-os-Montes e Alto Douro, E.P.E.	41.3031784, -7.7515252	334	213
2021-01	Região de Saúde Norte	Centro Hospitalar do Médio Ave, E.P.E.	41.3423984, -8.4802503	171	61
2021-01	Região de Saúde Norte	Centro Hospitalar Póvoa de Varzim/Vila do Conde, E.P.E.	41.3828711, -8.7589945	119	39
2021-01	Região de Saúde Norte	Centro Hospitalar Tâmega e Sousa, E.P.E.	41.2494561, -8.264901	318	183
2021-01	Região de Saúde Norte	Centro Hospitalar Universitário de S. João, E.P.E.	41.1831056, -8.6010558	975	605
2021-01	Região de Saúde LVT	Centro Hospitalar Universitário Lisboa Central, E.P.E.	38.7166948, -9.1371248	1091	667
2021-01	Serviços Centrais	Direção-Geral da Saúde		14
2021-01	Região de Saúde do Centro	Hospital Arcebispo João Crisóstomo - Cantanhede	40.3470015, -8.5933462	8
2021-01	Região de Saúde do Centro	Hospital Doutor Francisco Zagalo - Ovar	40.8571967, -8.6318023	22
2021-01	Região de Saúde LVT	Hospital Professor Doutor Fernando Fonseca, E.P.E.	38.7422257, -9.2264834	416	293
2021-01	Serviços Centrais	Infarmed - Autoridade Nacional do Medicamento e Produtos de Saúde, I.P.
2021-01	Região de Saúde LVT	Instituto Português Oncologia Francisco Gentil - Lisboa, E.P.E.	38.7396768, -9.1634516	264	122
2021-01	Região de Saúde do Alentejo	Unidade Local de Saúde Litoral Alentejano, E.P.E.	38.0162314, -8.6956768	98	49
2021-01	Região de Saúde Norte	Unidade Local de Saúde Matosinhos, E.P.E.	41.1794456, -8.6745115	473	236
2021-01	Serviços Centrais	Ação Governativa
2021-01	Serviços Centrais	Administração Central do Sistema de Saúde, I.P.		1
2021-01	Região de Saúde do Alentejo	Administração Regional de Saúde do Alentejo, I.P.		119	46
2021-01	Região de Saúde Norte	Centro Hospitalar de Entre o Douro e Vouga, E.P.E.	40.9293884, -8.5458794	312	169
2021-01	Região de Saúde do Centro	Centro Hospitalar do Baixo Vouga, E.P.E.	40.6362453, -8.6543716	287	145
2021-01	Região de Saúde LVT	Centro Hospitalar do Oeste, E.P.E.	39.4054629, -9.1258493	172	125
2021-01	Região de Saúde LVT	Centro Hospitalar Psiquiátrico de Lisboa	38.7569771, -9.1460705	57	40
2021-01	Região de Saúde do Centro	Centro Hospitalar Tondela-Viseu, E.P.E.	40.516364, -8.0827433	364	232
2021-01	Região de Saúde Norte	Centro Hospitalar Universitário do Porto, E.P.E.	41.1472498, -8.6172617	781	506
2021-01	Região de Saúde do Centro	Centro Medicina de Reabilitação da Região Centro - Rovisco Pais	40.297919, -8.7707806	14	12
2021-01	Região de Saúde Norte	Hospital Santa Maria Maior, E.P.E.	41.5324234, -8.6171561	76	42
2021-01	Região de Saúde LVT	Instituto de Oftalmologia Gama Pinto	38.7218793, -9.144249	28	6
2021-01	Região de Saúde Norte	Instituto Português Oncologia Francisco Gentil - Porto, E.P.E.	41.1785642, -8.6062881	311	113
2021-01	Serviços Centrais	Secretaria Geral do Ministério da Saúde
2021-01	Região de Saúde do Alentejo	Unidade Local de Saúde Baixo Alentejo, E.P.E.	38.014123, -7.8721227	147	70
2021-01	Região de Saúde do Algarve	Administração Regional de Saúde do Algarve, I.P.		299	82
2021-01	Região de Saúde Norte	Hospital da Senhora da Oliveira - Guimarães, E.P.E.	41.4387173, -8.3086907	295	178
2021-01	Região de Saúde Norte	Hospital de Braga, E.P.E.	41.567832, -8.398936	518	312
2021-01	Região de Saúde do Alentejo	Hospital do Espírito Santo de Évora, E.P.E.	38.5684861, -7.9032848	206	126
2021-01	Região de Saúde LVT	Hospital Garcia de Orta, E.P.E.	38.6658713, -9.1822554	433	233
2021-01	Região de Saúde do Centro	Instituto Português Oncologia Francisco Gentil - Coimbra, E.P.E.	40.2162514, -8.4103814	157	51
2021-01	Região de Saúde Norte	Unidade Local de Saúde Nordeste, E.P.E.	41.8056532, -6.7888197	202	111
2021-01	Região de Saúde LVT	Administração Regional de Saúde de Lisboa e Vale do Tejo, I.P.		2185	886
2021-01	Região de Saúde do Centro	Administração Regional de Saúde do Centro, I.P.		1040	458
2021-01	Região de Saúde LVT	Centro Hospitalar Barreiro Montijo, E.P.E.	38.6554005, -9.0592392	190	118
2021-01	Região de Saúde LVT	Centro Hospitalar Universitário de Lisboa Norte, E.P.E.	38.7500861, -9.1616116	850	730
2021-01	Região de Saúde do Algarve	Centro Hospitalar Universitário do Algarve, E.P.E.	37.0238973, -7.9281554	467	364
2021-01	Região de Saúde Norte	Hospital de Magalhães Lemos, E.P.E.	41.1764649, -8.6649823	40	25
2021-01	Região de Saúde do Centro	Hospital Distrital da Figueira da Foz, E.P.E.	40.117897, -8.8586755	92	59
2021-01	Serviços Centrais	Instituto Nacional de Saúde Dr. Ricardo Jorge, I.P.		7
2021-01	Serviços Centrais	Serviço de Intervenção nos Comportamentos Aditivos e nas Dependências		1
2021-01	Serviços Centrais	Serviços Partilhados do Ministério da Saúde, E.P.E.
2021-01	Região de Saúde do Centro	Unidade Local de Saúde Castelo Branco, E.P.E.	39.8212263, -7.4981271	157	78
2021-01	Região de Saúde LVT	Centro Hospitalar de Lisboa Ocidental, E.P.E.	38.708454, -9.216985	587	415
2021-01	Região de Saúde Norte	Centro Hospitalar de Vila Nova de Gaia/Espinho, E.P.E.	41.1094138, -8.5972617	611	362
2021-01	Região de Saúde do Centro	Centro Hospitalar e Universitário de Coimbra, E.P.E.	40.2191523, -8.4098211	1013	716
2021-01	Região de Saúde LVT	Centro Hospitalar Médio Tejo, E.P.E.	39.478072, -8.5404429	176	93
2021-01	Região de Saúde do Centro	Centro Hospitalar Universitário Cova da Beira, E.P.E.	40.2804158, -7.4922407	124	95
2021-01	Região de Saúde LVT	Hospital Distrital de Santarém, E.P.E.	39.2410946, -8.6937515	171	132
2021-01	Serviços Centrais	Inspeção-Geral das Atividades em Saúde
2021-01	Serviços Centrais	Instituto Nacional de Emergência Médica, I.P.		10
2021-01	Serviços Centrais	Instituto Português do Sangue e da Transplantação, I.P.		34
2021-01	Região de Saúde Norte	Unidade Local de Saúde Alto Minho, E.P.E.	41.7056054, -8.8252713	453	189
2021-01	Região de Saúde do Centro	Unidade Local de Saúde Guarda, E.P.E.	40.5309916, -7.2734793	222	108
2021-01	Região de Saúde do Alentejo	Unidade Local de Saúde Norte Alentejano, E.P.E.	39.3003425, -7.4263845	158	50
2021-02	Serviços Centrais	Ação Governativa
2021-02	Região de Saúde LVT	Administração Regional de Saúde de Lisboa e Vale do Tejo, I.P.		2206	857
2021-02	Região de Saúde do Centro	Administração Regional de Saúde do Centro, I.P.		1061	450
2021-02	Região de Saúde Norte	Administração Regional de Saúde do Norte, I.P.		2107	828
2021-02	Região de Saúde Norte	Centro Hospitalar do Médio Ave, E.P.E.	41.3423984, -8.4802503	171	61
2021-02	Região de Saúde Norte	Centro Hospitalar Universitário de S. João, E.P.E.	41.1831056, -8.6010558	980	599
2021-02	Região de Saúde Norte	Hospital da Senhora da Oliveira - Guimarães, E.P.E.	41.4387173, -8.3086907	293	176
2021-02	Região de Saúde do Centro	Hospital Distrital da Figueira da Foz, E.P.E.	40.117897, -8.8586755	92	59
2021-02	Serviços Centrais	Instituto Português do Sangue e da Transplantação, I.P.		34
2021-02	Região de Saúde do Alentejo	Unidade Local de Saúde Baixo Alentejo, E.P.E.	38.014123, -7.8721227	147	68
2021-02	Região de Saúde do Centro	Unidade Local de Saúde Castelo Branco, E.P.E.	39.8212263, -7.4981271	156	76
2021-02	Região de Saúde do Alentejo	Administração Regional de Saúde do Alentejo, I.P.		121	46
2021-02	Região de Saúde do Algarve	Administração Regional de Saúde do Algarve, I.P.		300	81
2021-02	Região de Saúde LVT	Centro Hospitalar de Lisboa Ocidental, E.P.E.	38.708454, -9.216985	591	413
2021-02	Região de Saúde LVT	Centro Hospitalar de Setúbal, E.P.E.	38.5283754, -8.8818638	266	152
2021-02	Região de Saúde Norte	Centro Hospitalar de Trás-os-Montes e Alto Douro, E.P.E.	41.3031784, -7.7515252	334	212
2021-02	Região de Saúde do Centro	Centro Hospitalar e Universitário de Coimbra, E.P.E.	40.2191523, -8.4098211	1018	709
2021-02	Região de Saúde do Centro	Centro Hospitalar Tondela-Viseu, E.P.E.	40.516364, -8.0827433	362	232
2021-02	Região de Saúde Norte	Centro Hospitalar Universitário do Porto, E.P.E.	41.1472498, -8.6172617	784	501
2021-02	Região de Saúde Norte	Hospital de Magalhães Lemos, E.P.E.	41.1764649, -8.6649823	41	25
2021-02	Região de Saúde Norte	Hospital Santa Maria Maior, E.P.E.	41.5324234, -8.6171561	76	41
2021-02	Região de Saúde do Centro	Instituto Português Oncologia Francisco Gentil - Coimbra, E.P.E.	40.2162514, -8.4103814	157	51
2021-02	Região de Saúde Norte	Instituto Português Oncologia Francisco Gentil - Porto, E.P.E.	41.1785642, -8.6062881	314	110
2021-02	Serviços Centrais	Secretaria Geral do Ministério da Saúde
2021-02	Região de Saúde do Alentejo	Unidade Local de Saúde Litoral Alentejano, E.P.E.	38.0162314, -8.6956768	98	50
2021-02	Região de Saúde Norte	Centro Hospitalar de Vila Nova de Gaia/Espinho, E.P.E.	41.1094138, -8.5972617	613	357
2021-02	Região de Saúde do Centro	Centro Hospitalar do Baixo Vouga, E.P.E.	40.6362453, -8.6543716	287	144
2021-02	Região de Saúde LVT	Centro Hospitalar Médio Tejo, E.P.E.	39.478072, -8.5404429	178	93
2021-02	Região de Saúde LVT	Centro Hospitalar Psiquiátrico de Lisboa	38.7569771, -9.1460705	57	39
2021-02	Região de Saúde Norte	Centro Hospitalar Tâmega e Sousa, E.P.E.	41.2494561, -8.264901	321	181
2021-02	Região de Saúde do Centro	Centro Medicina de Reabilitação da Região Centro - Rovisco Pais	40.297919, -8.7707806	14	12
2021-02	Região de Saúde do Centro	Hospital Arcebispo João Crisóstomo - Cantanhede	40.3470015, -8.5933462	8
2021-02	Região de Saúde Norte	Hospital de Braga, E.P.E.	41.567832, -8.398936	525	310
2021-02	Região de Saúde LVT	Hospital Distrital de Santarém, E.P.E.	39.2410946, -8.6937515	172	129
2021-02	Região de Saúde do Centro	Hospital Doutor Francisco Zagalo - Ovar	40.8571967, -8.6318023	22
2021-02	Região de Saúde LVT	Hospital Garcia de Orta, E.P.E.	38.6658713, -9.1822554	438	231
2021-02	Serviços Centrais	Inspeção-Geral das Atividades em Saúde
2021-02	Região de Saúde LVT	Instituto de Oftalmologia Gama Pinto	38.7218793, -9.144249	29	5
2021-02	Serviços Centrais	Instituto Nacional de Emergência Médica, I.P.		12
2021-02	Região de Saúde Norte	Unidade Local de Saúde Matosinhos, E.P.E.	41.1794456, -8.6745115	473	236
2021-02	Região de Saúde do Alentejo	Unidade Local de Saúde Norte Alentejano, E.P.E.	39.3003425, -7.4263845	159	50
2021-02	Região de Saúde Norte	Centro Hospitalar de Entre o Douro e Vouga, E.P.E.	40.9293884, -8.5458794	312	169
2021-02	Região de Saúde do Centro	Centro Hospitalar de Leiria, E.P.E.	39.7414812, -8.7982706	264	161
2021-02	Região de Saúde LVT	Centro Hospitalar do Oeste, E.P.E.	39.4054629, -9.1258493	175	123
2021-02	Região de Saúde Norte	Centro Hospitalar Póvoa de Varzim/Vila do Conde, E.P.E.	41.3828711, -8.7589945	120	39
2021-02	Região de Saúde do Centro	Centro Hospitalar Universitário Cova da Beira, E.P.E.	40.2804158, -7.4922407	126	92
2021-02	Região de Saúde LVT	Centro Hospitalar Universitário de Lisboa Norte, E.P.E.	38.7500861, -9.1616116	857	716
2021-02	Região de Saúde do Algarve	Centro Hospitalar Universitário do Algarve, E.P.E.	37.0238973, -7.9281554	469	358
2021-02	Região de Saúde do Alentejo	Hospital do Espírito Santo de Évora, E.P.E.	38.5684861, -7.9032848	208	128
2021-02	Serviços Centrais	Infarmed - Autoridade Nacional do Medicamento e Produtos de Saúde, I.P.
2021-02	Região de Saúde LVT	Instituto Português Oncologia Francisco Gentil - Lisboa, E.P.E.	38.7396768, -9.1634516	264	121
2021-02	Região de Saúde do Centro	Unidade Local de Saúde Guarda, E.P.E.	40.5309916, -7.2734793	218	105
2021-02	Serviços Centrais	Administração Central do Sistema de Saúde, I.P.		1
2021-02	Região de Saúde LVT	Centro Hospitalar Barreiro Montijo, E.P.E.	38.6554005, -9.0592392	192	117
2021-02	Região de Saúde LVT	Centro Hospitalar Universitário Lisboa Central, E.P.E.	38.7166948, -9.1371248	1102	661
2021-02	Serviços Centrais	Direção-Geral da Saúde		12
2021-02	Região de Saúde LVT	Hospital Professor Doutor Fernando Fonseca, E.P.E.	38.7422257, -9.2264834	422	292
2021-02	Serviços Centrais	Instituto Nacional de Saúde Dr. Ricardo Jorge, I.P.		7
2021-02	Serviços Centrais	Serviço de Intervenção nos Comportamentos Aditivos e nas Dependências		1
2021-02	Serviços Centrais	Serviços Partilhados do Ministério da Saúde, E.P.E.
2021-02	Região de Saúde Norte	Unidade Local de Saúde Alto Minho, E.P.E.	41.7056054, -8.8252713	451	189
2021-02	Região de Saúde Norte	Unidade Local de Saúde Nordeste, E.P.E.	41.8056532, -6.7888197	204	111
2021-03	Serviços Centrais	Ação Governativa
2021-03	Região de Saúde do Algarve	Administração Regional de Saúde do Algarve, I.P.		303	81
2021-03	Região de Saúde LVT	Centro Hospitalar Médio Tejo, E.P.E.	39.478072, -8.5404429	178	93
2021-03	Região de Saúde LVT	Centro Hospitalar Psiquiátrico de Lisboa	38.7569771, -9.1460705	57	39
2021-03	Região de Saúde Norte	Centro Hospitalar Tâmega e Sousa, E.P.E.	41.2494561, -8.264901	321	179
2021-03	Região de Saúde do Centro	Centro Hospitalar Universitário Cova da Beira, E.P.E.	40.2804158, -7.4922407	127	93
2021-03	Região de Saúde do Algarve	Centro Hospitalar Universitário do Algarve, E.P.E.	37.0238973, -7.9281554	471	358
2021-03	Região de Saúde Norte	Hospital Santa Maria Maior, E.P.E.	41.5324234, -8.6171561	77	42
2021-03	Serviços Centrais	Infarmed - Autoridade Nacional do Medicamento e Produtos de Saúde, I.P.
2021-03	Região de Saúde Norte	Instituto Português Oncologia Francisco Gentil - Porto, E.P.E.	41.1785642, -8.6062881	315	110
2021-03	Região de Saúde do Centro	Administração Regional de Saúde do Centro, I.P.		1058	448
2021-03	Região de Saúde do Centro	Centro Hospitalar de Leiria, E.P.E.	39.7414812, -8.7982706	266	161
2021-03	Região de Saúde Norte	Centro Hospitalar de Vila Nova de Gaia/Espinho, E.P.E.	41.1094138, -8.5972617	613	355
2021-03	Região de Saúde Norte	Centro Hospitalar Universitário do Porto, E.P.E.	41.1472498, -8.6172617	783	500
2021-03	Região de Saúde Norte	Hospital da Senhora da Oliveira - Guimarães, E.P.E.	41.4387173, -8.3086907	296	176
2021-03	Serviços Centrais	Serviço de Intervenção nos Comportamentos Aditivos e nas Dependências		1
2021-03	Serviços Centrais	Serviços Partilhados do Ministério da Saúde, E.P.E.
2021-03	Região de Saúde Norte	Unidade Local de Saúde Alto Minho, E.P.E.	41.7056054, -8.8252713	447	188
2021-03	Região de Saúde do Centro	Unidade Local de Saúde Castelo Branco, E.P.E.	39.8212263, -7.4981271	155	76
2021-03	Região de Saúde do Centro	Unidade Local de Saúde Guarda, E.P.E.	40.5309916, -7.2734793	218	105
2021-03	Região de Saúde LVT	Administração Regional de Saúde de Lisboa e Vale do Tejo, I.P.		2198	856
2021-03	Região de Saúde do Alentejo	Administração Regional de Saúde do Alentejo, I.P.		120	46
2021-03	Região de Saúde LVT	Centro Hospitalar Barreiro Montijo, E.P.E.	38.6554005, -9.0592392	190	117
2021-03	Região de Saúde LVT	Centro Hospitalar do Oeste, E.P.E.	39.4054629, -9.1258493	176	123
2021-03	Região de Saúde Norte	Centro Hospitalar Póvoa de Varzim/Vila do Conde, E.P.E.	41.3828711, -8.7589945	119	39
2021-03	Região de Saúde do Centro	Centro Hospitalar Tondela-Viseu, E.P.E.	40.516364, -8.0827433	364	230
2021-03	Serviços Centrais	Direção-Geral da Saúde		12
2021-03	Região de Saúde Norte	Hospital de Braga, E.P.E.	41.567832, -8.398936	524	309
2021-03	Região de Saúde LVT	Hospital Distrital de Santarém, E.P.E.	39.2410946, -8.6937515	174	129
2021-03	Região de Saúde do Alentejo	Hospital do Espírito Santo de Évora, E.P.E.	38.5684861, -7.9032848	207	127
2021-03	Região de Saúde LVT	Hospital Garcia de Orta, E.P.E.	38.6658713, -9.1822554	440	231
2021-03	Região de Saúde LVT	Instituto de Oftalmologia Gama Pinto	38.7218793, -9.144249	29	5
2021-03	Serviços Centrais	Instituto Nacional de Saúde Dr. Ricardo Jorge, I.P.		7
2021-03	Região de Saúde do Alentejo	Unidade Local de Saúde Litoral Alentejano, E.P.E.	38.0162314, -8.6956768	98	50
2021-03	Região de Saúde Norte	Unidade Local de Saúde Matosinhos, E.P.E.	41.1794456, -8.6745115	477	236
2021-03	Região de Saúde Norte	Administração Regional de Saúde do Norte, I.P.		2114	825
2021-03	Região de Saúde Norte	Centro Hospitalar de Entre o Douro e Vouga, E.P.E.	40.9293884, -8.5458794	310	169
2021-03	Região de Saúde LVT	Centro Hospitalar de Lisboa Ocidental, E.P.E.	38.708454, -9.216985	592	412
2021-03	Região de Saúde LVT	Centro Hospitalar de Setúbal, E.P.E.	38.5283754, -8.8818638	265	153
2021-03	Região de Saúde Norte	Centro Hospitalar de Trás-os-Montes e Alto Douro, E.P.E.	41.3031784, -7.7515252	334	211
2021-03	Região de Saúde do Centro	Centro Hospitalar e Universitário de Coimbra, E.P.E.	40.2191523, -8.4098211	1013	704
2021-03	Região de Saúde LVT	Centro Hospitalar Universitário de Lisboa Norte, E.P.E.	38.7500861, -9.1616116	854	710
2021-03	Região de Saúde do Centro	Hospital Arcebispo João Crisóstomo - Cantanhede	40.3470015, -8.5933462	8
2021-03	Região de Saúde do Centro	Hospital Distrital da Figueira da Foz, E.P.E.	40.117897, -8.8586755	92	59
2021-03	Região de Saúde do Centro	Hospital Doutor Francisco Zagalo - Ovar	40.8571967, -8.6318023	22
2021-03	Serviços Centrais	Inspeção-Geral das Atividades em Saúde
2021-03	Serviços Centrais	Instituto Nacional de Emergência Médica, I.P.		12
2021-03	Serviços Centrais	Instituto Português do Sangue e da Transplantação, I.P.		32
2021-03	Região de Saúde do Centro	Instituto Português Oncologia Francisco Gentil - Coimbra, E.P.E.	40.2162514, -8.4103814	158	51
2021-03	Serviços Centrais	Secretaria Geral do Ministério da Saúde
2021-03	Região de Saúde do Alentejo	Unidade Local de Saúde Baixo Alentejo, E.P.E.	38.014123, -7.8721227	147	68
2021-03	Região de Saúde Norte	Unidade Local de Saúde Nordeste, E.P.E.	41.8056532, -6.7888197	205	111
2021-03	Região de Saúde do Alentejo	Unidade Local de Saúde Norte Alentejano, E.P.E.	39.3003425, -7.4263845	159	50
2021-03	Serviços Centrais	Administração Central do Sistema de Saúde, I.P.		1
2021-03	Região de Saúde do Centro	Centro Hospitalar do Baixo Vouga, E.P.E.	40.6362453, -8.6543716	287	143
2021-03	Região de Saúde Norte	Centro Hospitalar do Médio Ave, E.P.E.	41.3423984, -8.4802503	172	61
2021-03	Região de Saúde Norte	Centro Hospitalar Universitário de S. João, E.P.E.	41.1831056, -8.6010558	985	598
2021-03	Região de Saúde LVT	Centro Hospitalar Universitário Lisboa Central, E.P.E.	38.7166948, -9.1371248	1094	660
2021-03	Região de Saúde do Centro	Centro Medicina de Reabilitação da Região Centro - Rovisco Pais	40.297919, -8.7707806	14	12
2021-03	Região de Saúde Norte	Hospital de Magalhães Lemos, E.P.E.	41.1764649, -8.6649823	41	25
2021-03	Região de Saúde LVT	Hospital Professor Doutor Fernando Fonseca, E.P.E.	38.7422257, -9.2264834	421	290
2021-03	Região de Saúde LVT	Instituto Português Oncologia Francisco Gentil - Lisboa, E.P.E.	38.7396768, -9.1634516	267	119
2021-04	Região de Saúde Norte	Centro Hospitalar de Entre o Douro e Vouga, E.P.E.	40.9293884, -8.5458794	312	169
2021-04	Região de Saúde do Centro	Centro Hospitalar de Leiria, E.P.E.	39.7414812, -8.7982706	262	161
2021-04	Região de Saúde Norte	Centro Hospitalar Póvoa de Varzim/Vila do Conde, E.P.E.	41.3828711, -8.7589945	119	39
2021-04	Região de Saúde LVT	Centro Hospitalar Psiquiátrico de Lisboa	38.7569771, -9.1460705	57	38
2021-04	Região de Saúde do Centro	Centro Hospitalar Universitário Cova da Beira, E.P.E.	40.2804158, -7.4922407	126	92
2021-04	Região de Saúde LVT	Centro Hospitalar Universitário Lisboa Central, E.P.E.	38.7166948, -9.1371248	1095	660
2021-04	Região de Saúde do Centro	Centro Medicina de Reabilitação da Região Centro - Rovisco Pais	40.297919, -8.7707806	14	12
2021-04	Região de Saúde Norte	Hospital de Braga, E.P.E.	41.567832, -8.398936	522	306
2021-04	Região de Saúde LVT	Hospital Distrital de Santarém, E.P.E.	39.2410946, -8.6937515	173	128
2021-04	Serviços Centrais	Infarmed - Autoridade Nacional do Medicamento e Produtos de Saúde, I.P.
2021-04	Região de Saúde LVT	Instituto Português Oncologia Francisco Gentil - Lisboa, E.P.E.	38.7396768, -9.1634516	268	118
2021-04	Região de Saúde do Centro	Unidade Local de Saúde Guarda, E.P.E.	40.5309916, -7.2734793	216	105
2021-04	Região de Saúde do Alentejo	Administração Regional de Saúde do Alentejo, I.P.		119	46
2021-04	Região de Saúde LVT	Centro Hospitalar Barreiro Montijo, E.P.E.	38.6554005, -9.0592392	190	114
2021-04	Região de Saúde LVT	Centro Hospitalar de Setúbal, E.P.E.	38.5283754, -8.8818638	264	150
2021-04	Região de Saúde Norte	Centro Hospitalar de Trás-os-Montes e Alto Douro, E.P.E.	41.3031784, -7.7515252	334	209
2021-04	Região de Saúde LVT	Centro Hospitalar Médio Tejo, E.P.E.	39.478072, -8.5404429	178	93
2021-04	Região de Saúde Norte	Centro Hospitalar Universitário do Porto, E.P.E.	41.1472498, -8.6172617	783	497
2021-04	Região de Saúde do Centro	Hospital Arcebispo João Crisóstomo - Cantanhede	40.3470015, -8.5933462	8
2021-04	Região de Saúde do Centro	Hospital Distrital da Figueira da Foz, E.P.E.	40.117897, -8.8586755	91	59
2021-04	Região de Saúde LVT	Hospital Professor Doutor Fernando Fonseca, E.P.E.	38.7422257, -9.2264834	418	287
2021-04	Região de Saúde Norte	Hospital Santa Maria Maior, E.P.E.	41.5324234, -8.6171561	78	42
2021-04	Serviços Centrais	Secretaria Geral do Ministério da Saúde
2021-04	Serviços Centrais	Serviços Partilhados do Ministério da Saúde, E.P.E.
2021-04	Região de Saúde Norte	Unidade Local de Saúde Alto Minho, E.P.E.	41.7056054, -8.8252713	445	188
2021-04	Região de Saúde do Algarve	Administração Regional de Saúde do Algarve, I.P.		299	81
2021-04	Região de Saúde Norte	Administração Regional de Saúde do Norte, I.P.		2107	825
2021-04	Região de Saúde LVT	Centro Hospitalar do Oeste, E.P.E.	39.4054629, -9.1258493	176	123
2021-04	Região de Saúde Norte	Centro Hospitalar Tâmega e Sousa, E.P.E.	41.2494561, -8.264901	320	177
2021-04	Região de Saúde do Centro	Centro Hospitalar Tondela-Viseu, E.P.E.	40.516364, -8.0827433	364	230
2021-04	Região de Saúde LVT	Centro Hospitalar Universitário de Lisboa Norte, E.P.E.	38.7500861, -9.1616116	852	708
2021-04	Região de Saúde Norte	Hospital da Senhora da Oliveira - Guimarães, E.P.E.	41.4387173, -8.3086907	295	176
2021-04	Região de Saúde do Centro	Hospital Doutor Francisco Zagalo - Ovar	40.8571967, -8.6318023	22
2021-04	Região de Saúde LVT	Hospital Garcia de Orta, E.P.E.	38.6658713, -9.1822554	438	229
2021-04	Serviços Centrais	Instituto Nacional de Emergência Médica, I.P.		12
2021-04	Serviços Centrais	Instituto Nacional de Saúde Dr. Ricardo Jorge, I.P.		7
2021-04	Serviços Centrais	Serviço de Intervenção nos Comportamentos Aditivos e nas Dependências		1
2021-04	Região de Saúde do Alentejo	Unidade Local de Saúde Baixo Alentejo, E.P.E.	38.014123, -7.8721227	146	68
2021-04	Região de Saúde do Alentejo	Unidade Local de Saúde Norte Alentejano, E.P.E.	39.3003425, -7.4263845	157	51
2021-04	Serviços Centrais	Ação Governativa
2021-04	Região de Saúde Norte	Centro Hospitalar de Vila Nova de Gaia/Espinho, E.P.E.	41.1094138, -8.5972617	607	352
2021-04	Região de Saúde do Centro	Centro Hospitalar do Baixo Vouga, E.P.E.	40.6362453, -8.6543716	287	142
2021-04	Região de Saúde Norte	Centro Hospitalar do Médio Ave, E.P.E.	41.3423984, -8.4802503	171	61
2021-04	Região de Saúde Norte	Centro Hospitalar Universitário de S. João, E.P.E.	41.1831056, -8.6010558	985	596
2021-04	Região de Saúde do Alentejo	Hospital do Espírito Santo de Évora, E.P.E.	38.5684861, -7.9032848	208	125
2021-04	Serviços Centrais	Inspeção-Geral das Atividades em Saúde
2021-04	Região de Saúde do Centro	Instituto Português Oncologia Francisco Gentil - Coimbra, E.P.E.	40.2162514, -8.4103814	159	51
2021-04	Serviços Centrais	Administração Central do Sistema de Saúde, I.P.		1
2021-04	Região de Saúde LVT	Administração Regional de Saúde de Lisboa e Vale do Tejo, I.P.		2181	855
2021-04	Região de Saúde do Centro	Administração Regional de Saúde do Centro, I.P.		1053	448
2021-04	Região de Saúde LVT	Centro Hospitalar de Lisboa Ocidental, E.P.E.	38.708454, -9.216985	588	412
2021-04	Região de Saúde do Centro	Centro Hospitalar e Universitário de Coimbra, E.P.E.	40.2191523, -8.4098211	1013	704
2021-04	Região de Saúde do Algarve	Centro Hospitalar Universitário do Algarve, E.P.E.	37.0238973, -7.9281554	470	354
2021-04	Serviços Centrais	Direção-Geral da Saúde		12
2021-04	Região de Saúde Norte	Hospital de Magalhães Lemos, E.P.E.	41.1764649, -8.6649823	41	25
2021-04	Região de Saúde LVT	Instituto de Oftalmologia Gama Pinto	38.7218793, -9.144249	29	5
2021-04	Serviços Centrais	Instituto Português do Sangue e da Transplantação, I.P.		32
2021-04	Região de Saúde Norte	Instituto Português Oncologia Francisco Gentil - Porto, E.P.E.	41.1785642, -8.6062881	316	110
2021-04	Região de Saúde do Centro	Unidade Local de Saúde Castelo Branco, E.P.E.	39.8212263, -7.4981271	155	76
2021-04	Região de Saúde do Alentejo	Unidade Local de Saúde Litoral Alentejano, E.P.E.	38.0162314, -8.6956768	98	50
2021-04	Região de Saúde Norte	Unidade Local de Saúde Matosinhos, E.P.E.	41.1794456, -8.6745115	474	236
2021-04	Região de Saúde Norte	Unidade Local de Saúde Nordeste, E.P.E.	41.8056532, -6.7888197	204	109
