# Supplementary material for: Beyond comorbidities, sex and age have no effect on COVID-19 health care demand
Source: Sci Rep. 2022 May 5;12:7356. doi: 10.1038/s41598-022-11376-5 (PMC9069423; doi:10.1038/s41598-022-11376-5)
Supplement: Supplementary file 2 — Supplementary Information 2. [file 41598_2022_11376_MOESM2_ESM.zip › Supplementary_materials_2_data_sources/national_daily_hospitalisations/daily_hospitalisations.csv]

date	daily_hosp
02/03/2020	0
03/03/2020	0
04/03/2020	0
05/03/2020	9
06/03/2020	13
07/03/2020	21
08/03/2020	30
09/03/2020	38
10/03/2020	40
11/03/2020	57
12/03/2020	69
13/03/2020	107
14/03/2020	114
15/03/2020	139
16/03/2020	139
17/03/2020	206
18/03/2020	89
19/03/2020	89
20/03/2020	126
21/03/2020	156
22/03/2020	169
23/03/2020	201
24/03/2020	203
25/03/2020	276
26/03/2020	191
27/03/2020	354
28/03/2020	418
29/03/2020	486
30/03/2020	571
31/03/2020	627
01/04/2020	726
02/04/2020	1042
03/04/2020	1058
04/04/2020	1075
05/04/2020	1084
06/04/2020	1099
07/04/2020	1180
08/04/2020	1211
09/04/2020	1173
10/04/2020	1179
11/04/2020	1175
12/04/2020	1177
13/04/2020	1187
14/04/2020	1227
15/04/2020	1200
16/04/2020	1302
17/04/2020	1284
18/04/2020	1253
19/04/2020	1243
20/04/2020	1208
21/04/2020	1172
22/04/2020	1146
23/04/2020	1095
24/04/2020	1068
25/04/2020	1040
26/04/2020	1005
27/04/2020	995
28/04/2020	936
29/04/2020	980
30/04/2020	968
01/05/2020	892
02/05/2020	855
03/05/2020	856
04/05/2020	813
05/05/2020	818
06/05/2020	838
07/05/2020	874
08/05/2020	842
09/05/2020	815
10/05/2020	797
11/05/2020	805
12/05/2020	709
13/05/2020	692
14/05/2020	680
15/05/2020	673
16/05/2020	657
17/05/2020	649
18/05/2020	628
19/05/2020	629
20/05/2020	609
21/05/2020	608
22/05/2020	576
23/05/2020	550
24/05/2020	536
25/05/2020	531
26/05/2020	513
27/05/2020	510
28/05/2020	512
29/05/2020	529
30/05/2020	514
31/05/2020	474
01/06/2020	471
02/06/2020	432
03/06/2020	428
04/06/2020	445
05/06/2020	421
06/06/2020	414
07/06/2020	398
08/06/2020	366
09/06/2020	394
10/06/2020	417
11/06/2020	415
12/06/2020	440
13/06/2020	428
14/06/2020	419
15/06/2020	431
16/06/2020	423
17/06/2020	435
18/06/2020	416
19/06/2020	422
20/06/2020	422
21/06/2020	407
22/06/2020	424
23/06/2020	441
24/06/2020	429
25/06/2020	436
26/06/2020	457
27/06/2020	442
28/06/2020	458
29/06/2020	489
30/06/2020	491
01/07/2020	503
02/07/2020	510
03/07/2020	495
04/07/2020	489
05/07/2020	504
06/07/2020	513
07/07/2020	511
08/07/2020	512
09/07/2020	487
10/07/2020	471
11/07/2020	459
12/07/2020	462
13/07/2020	467
14/07/2020	472
15/07/2020	478
16/07/2020	476
17/07/2020	447
18/07/2020	452
19/07/2020	439
20/07/2020	454
21/07/2020	439
22/07/2020	439
23/07/2020	431
24/07/2020	420
25/07/2020	410
26/07/2020	403
27/07/2020	414
28/07/2020	402
29/07/2020	403
30/07/2020	403
31/07/2020	381
01/08/2020	375
02/08/2020	378
03/08/2020	390
04/08/2020	401
05/08/2020	384
06/08/2020	369
07/08/2020	356
08/08/2020	357
09/08/2020	366
10/08/2020	374
11/08/2020	365
12/08/2020	367
13/08/2020	358
14/08/2020	348
15/08/2020	320
16/08/2020	325
17/08/2020	336
18/08/2020	336
19/08/2020	329
20/08/2020	334
21/08/2020	321
22/08/2020	316
23/08/2020	317
24/08/2020	321
25/08/2020	325
26/08/2020	311
27/08/2020	317
28/08/2020	334
29/08/2020	324
30/08/2020	341
31/08/2020	349
01/09/2020	350
02/09/2020	337
03/09/2020	334
04/09/2020	339
05/09/2020	345
06/09/2020	354
07/09/2020	381
08/09/2020	394
09/09/2020	391
10/09/2020	406
11/09/2020	404
12/09/2020	438
13/09/2020	452
14/09/2020	477
15/09/2020	478
16/09/2020	482
17/09/2020	480
18/09/2020	465
19/09/2020	497
20/09/2020	511
21/09/2020	518
22/09/2020	546
23/09/2020	571
24/09/2020	588
25/09/2020	624
26/09/2020	615
27/09/2020	635
28/09/2020	659
29/09/2020	661
30/09/2020	666
01/10/2020	682
02/10/2020	682
03/10/2020	668
04/10/2020	682
05/10/2020	701
06/10/2020	732
07/10/2020	764
08/10/2020	801
09/10/2020	811
10/10/2020	831
11/10/2020	843
12/10/2020	877
13/10/2020	916
14/10/2020	957
15/10/2020	993
16/10/2020	1015
17/10/2020	1014
18/10/2020	1086
19/10/2020	1174
20/10/2020	1237
21/10/2020	1272
22/10/2020	1365
23/10/2020	1418
24/10/2020	1455
25/10/2020	1574
26/10/2020	1672
27/10/2020	1747
28/10/2020	1794
29/10/2020	1834
30/10/2020	1927
31/10/2020	1972
01/11/2020	2122
02/11/2020	2255
03/11/2020	2349
04/11/2020	2337
05/11/2020	2362
06/11/2020	2425
07/11/2020	2420
08/11/2020	2522
09/11/2020	2651
10/11/2020	2742
11/11/2020	2785
12/11/2020	2794
13/11/2020	2799
14/11/2020	2798
15/11/2020	2929
16/11/2020	3040
17/11/2020	3028
18/11/2020	3051
19/11/2020	3017
20/11/2020	3079
21/11/2020	3025
22/11/2020	3151
23/11/2020	3241
24/11/2020	3275
25/11/2020	3251
26/11/2020	3192
27/11/2020	3208
28/11/2020	3155
29/11/2020	3245
30/11/2020	3342
01/12/2020	3275
02/12/2020	3338
03/12/2020	3330
04/12/2020	3295
05/12/2020	3229
06/12/2020	3268
07/12/2020	3367
08/12/2020	3263
09/12/2020	3332
10/12/2020	3304
11/12/2020	3230
12/12/2020	3093
13/12/2020	3157
14/12/2020	3254
15/12/2020	3206
16/12/2020	3181
17/12/2020	3142
18/12/2020	3061
19/12/2020	2973
20/12/2020	3027
21/12/2020	3158
22/12/2020	3095
23/12/2020	2990
24/12/2020	2853
25/12/2020	2754
26/12/2020	2790
27/12/2020	2870
28/12/2020	2967
29/12/2020	2930
30/12/2020	2896
31/12/2020	2840
01/01/2021	2806
02/01/2021	2858
03/01/2021	3044
04/01/2021	3171
05/01/2021	3260
06/01/2021	3293
07/01/2021	3333
08/01/2021	3451
09/01/2021	3555
10/01/2021	3770
11/01/2021	3983
12/01/2021	4043
13/01/2021	4240
14/01/2021	4368
15/01/2021	4560
16/01/2021	4653
17/01/2021	4889
18/01/2021	5165
19/01/2021	5291
20/01/2021	5493
21/01/2021	5630
22/01/2021	5779
23/01/2021	5922
24/01/2021	6117
25/01/2021	6420
26/01/2021	6472
27/01/2021	6603
28/01/2021	6565
29/01/2021	6627
30/01/2021	6544
31/01/2021	6694
01/02/2021	6869
02/02/2021	6775
03/02/2021	6684
04/02/2021	6496
05/02/2021	6412
06/02/2021	6158
07/02/2021	6248
08/02/2021	6344
09/02/2021	6070
10/02/2021	5829
11/02/2021	5570
12/02/2021	5230
13/02/2021	4850
14/02/2021	4826
15/02/2021	4832
16/02/2021	4482
17/02/2021	4137
18/02/2021	3819
19/02/2021	3584
20/02/2021	3284
21/02/2021	3316
22/02/2021	3322
23/02/2021	3012
24/02/2021	2767
25/02/2021	2613
26/02/2021	2404
27/02/2021	2180
28/02/2021	2165
01/03/2021	2167
02/03/2021	1997
03/03/2021	1827
04/03/2021	1708
05/03/2021	1583
06/03/2021	1416
07/03/2021	1414
08/03/2021	1403
09/03/2021	1278
10/03/2021	1201
11/03/2021	1102
12/03/2021	1046
13/03/2021	980
14/03/2021	976
15/03/2021	996
16/03/2021	955
17/03/2021	856
18/03/2021	828
19/03/2021	789
20/03/2021	744
21/03/2021	765
22/03/2021	771
23/03/2021	743
24/03/2021	712
25/03/2021	695
26/03/2021	669
27/03/2021	618
28/03/2021	633
29/03/2021	623
30/03/2021	584
31/03/2021	558
01/04/2021	538
02/04/2021	513
03/04/2021	512
04/04/2021	517
05/04/2021	536
06/04/2021	504
07/04/2021	488
08/04/2021	495
09/04/2021	486
10/04/2021	466
11/04/2021	466
12/04/2021	479
13/04/2021	459
14/04/2021	447
15/04/2021	423
16/04/2021	429
17/04/2021	415
18/04/2021	428
19/04/2021	454
20/04/2021	429
21/04/2021	397
22/04/2021	395
23/04/2021	384
24/04/2021	342
25/04/2021	348
26/04/2021	365
27/04/2021	346
28/04/2021	332
29/04/2021	324
30/04/2021	324
01/05/2021	302
02/05/2021	311
03/05/2021	322
04/05/2021	296
05/05/2021	297
06/05/2021	283
