# Supplementary material for: Beyond comorbidities, sex and age have no effect on COVID-19 health care demand
Source: Sci Rep. 2022 May 5;12:7356. doi: 10.1038/s41598-022-11376-5 (PMC9069423; doi:10.1038/s41598-022-11376-5)
Supplement: Supplementary file 2 — Supplementary Information 2. [file 41598_2022_11376_MOESM2_ESM.zip › Supplementary_materials_2_data_sources/portuguese_mainland_municipality_boundaries/municipality_boundaries.xml]

<?xml version="1.0" encoding="UTF-8"?>
<metadata xml:lang="en"><Esri><CreaDate>20210313</CreaDate><CreaTime>21175100</CreaTime><ArcGISFormat>1.0</ArcGISFormat><SyncOnce>FALSE</SyncOnce><DataProperties><lineage><Process ToolSource="c:\program files (x86)\arcgis\desktop10.8\ArcToolbox\Toolboxes\Data Management Tools.tbx\CalculateField" Date="20210313" Time="211751">CalculateField Cont_AAD_CAOP2020 DICO Left( [Dicofre],4 ) VB #</Process><Process ToolSource="c:\program files (x86)\arcgis\desktop10.8\ArcToolbox\Toolboxes\Data Management Tools.tbx\Dissolve" Date="20210313" Time="212012">Dissolve Cont_AAD_CAOP2020 D:\NCIDADE\AnalisesD4C\tracking_analyst\dados\Cont_AAD_CAOP2020\concelhos_Cont_AAD_CAOP2020.shp DICO "Concelho FIRST;Distrito FIRST" MULTI_PART DISSOLVE_LINES</Process></lineage><itemProps><itemName Sync="TRUE">concelhos_Cont_AAD_CAOP2020</itemName><imsContentType Sync="TRUE">002</imsContentType><itemSize Sync="TRUE">0.000</itemSize><itemLocation><linkage Sync="TRUE">file://\\WKCTECH01\D$\NCIDADE\AnalisesD4C\tracking_analyst\dados\Cont_AAD_CAOP2020\concelhos_Cont_AAD_CAOP2020.shp</linkage><protocol Sync="TRUE">Local Area Network</protocol></itemLocation></itemProps><coordRef><type Sync="TRUE">Projected</type><geogcsn Sync="TRUE">GCS_ETRS_1989</geogcsn><csUnits Sync="TRUE">Linear Unit: Meter (1.000000)</csUnits><projcsn Sync="TRUE">ETRS_1989_Portugal_TM06</projcsn><peXml Sync="TRUE">&lt;ProjectedCoordinateSystem xsi:type='typens:ProjectedCoordinateSystem' xmlns:xsi='http://www.w3.org/2001/XMLSchema-instance' xmlns:xs='http://www.w3.org/2001/XMLSchema' xmlns:typens='http://www.esri.com/schemas/ArcGIS/10.8'&gt;&lt;WKT&gt;PROJCS[&amp;quot;ETRS_1989_Portugal_TM06&amp;quot;,GEOGCS[&amp;quot;GCS_ETRS_1989&amp;quot;,DATUM[&amp;quot;D_ETRS_1989&amp;quot;,SPHEROID[&amp;quot;GRS_1980&amp;quot;,6378137.0,298.257222101]],PRIMEM[&amp;quot;Greenwich&amp;quot;,0.0],UNIT[&amp;quot;Degree&amp;quot;,0.0174532925199433]],PROJECTION[&amp;quot;Transverse_Mercator&amp;quot;],PARAMETER[&amp;quot;False_Easting&amp;quot;,0.0],PARAMETER[&amp;quot;False_Northing&amp;quot;,0.0],PARAMETER[&amp;quot;Central_Meridian&amp;quot;,-8.133108333333334],PARAMETER[&amp;quot;Scale_Factor&amp;quot;,1.0],PARAMETER[&amp;quot;Latitude_Of_Origin&amp;quot;,39.66825833333333],UNIT[&amp;quot;Meter&amp;quot;,1.0],AUTHORITY[&amp;quot;EPSG&amp;quot;,3763]]&lt;/WKT&gt;&lt;XOrigin&gt;-5623200&lt;/XOrigin&gt;&lt;YOrigin&gt;-14394800&lt;/YOrigin&gt;&lt;XYScale&gt;450265407.00157917&lt;/XYScale&gt;&lt;ZOrigin&gt;-100000&lt;/ZOrigin&gt;&lt;ZScale&gt;10000&lt;/ZScale&gt;&lt;MOrigin&gt;-100000&lt;/MOrigin&gt;&lt;MScale&gt;10000&lt;/MScale&gt;&lt;XYTolerance&gt;0.001&lt;/XYTolerance&gt;&lt;ZTolerance&gt;0.001&lt;/ZTolerance&gt;&lt;MTolerance&gt;0.001&lt;/MTolerance&gt;&lt;HighPrecision&gt;true&lt;/HighPrecision&gt;&lt;WKID&gt;3763&lt;/WKID&gt;&lt;LatestWKID&gt;3763&lt;/LatestWKID&gt;&lt;/ProjectedCoordinateSystem&gt;</peXml></coordRef></DataProperties><SyncDate>20210313</SyncDate><SyncTime>21195600</SyncTime><ModDate>20210313</ModDate><ModTime>21195600</ModTime></Esri><dataIdInfo><envirDesc Sync="TRUE"> Version 6.2 (Build 9200) ; Esri ArcGIS 10.8.1.14362</envirDesc><dataLang><languageCode value="eng" Sync="TRUE"></languageCode><countryCode value="GBR" Sync="TRUE"></countryCode></dataLang><idCitation><resTitle Sync="TRUE">concelhos_Cont_AAD_CAOP2020</resTitle><presForm><PresFormCd value="005" Sync="TRUE"></PresFormCd></presForm></idCitation><spatRpType><SpatRepTypCd value="001" Sync="TRUE"></SpatRepTypCd></spatRpType></dataIdInfo><mdLang><languageCode value="eng" Sync="TRUE"></languageCode><countryCode value="GBR" Sync="TRUE"></countryCode></mdLang><mdChar><CharSetCd value="004" Sync="TRUE"></CharSetCd></mdChar><distInfo><distFormat><formatName Sync="TRUE">Shapefile</formatName></distFormat><distTranOps><transSize Sync="TRUE">0.000</transSize></distTranOps></distInfo><mdHrLv><ScopeCd value="005" Sync="TRUE"></ScopeCd></mdHrLv><mdHrLvName Sync="TRUE">dataset</mdHrLvName><refSysInfo><RefSystem><refSysID><identCode code="3763" Sync="TRUE"></identCode><idCodeSpace Sync="TRUE">EPSG</idCodeSpace><idVersion Sync="TRUE">6.14(9.3.0.0)</idVersion></refSysID></RefSystem></refSysInfo><spatRepInfo><VectSpatRep><geometObjs Name="concelhos_Cont_AAD_CAOP2020"><geoObjTyp><GeoObjTypCd value="002" Sync="TRUE"></GeoObjTypCd></geoObjTyp><geoObjCnt Sync="TRUE">0</geoObjCnt></geometObjs><topLvl><TopoLevCd value="001" Sync="TRUE"></TopoLevCd></topLvl></VectSpatRep></spatRepInfo><spdoinfo><ptvctinf><esriterm Name="concelhos_Cont_AAD_CAOP2020"><efeatyp Sync="TRUE">Simple</efeatyp><efeageom code="4" Sync="TRUE"></efeageom><esritopo Sync="TRUE">FALSE</esritopo><efeacnt Sync="TRUE">0</efeacnt><spindex Sync="TRUE">FALSE</spindex><linrefer Sync="TRUE">FALSE</linrefer></esriterm></ptvctinf></spdoinfo><eainfo><detailed Name="concelhos_Cont_AAD_CAOP2020"><enttyp><enttypl Sync="TRUE">concelhos_Cont_AAD_CAOP2020</enttypl><enttypt Sync="TRUE">Feature Class</enttypt><enttypc Sync="TRUE">0</enttypc></enttyp><attr><attrlabl Sync="TRUE">FID</attrlabl><attalias Sync="TRUE">FID</attalias><attrtype Sync="TRUE">OID</attrtype><attwidth Sync="TRUE">4</attwidth><atprecis Sync="TRUE">0</atprecis><attscale Sync="TRUE">0</attscale><attrdef Sync="TRUE">Internal feature number.</attrdef><attrdefs Sync="TRUE">Esri</attrdefs><attrdomv><udom Sync="TRUE">Sequential unique whole numbers that are automatically generated.</udom></attrdomv></attr><attr><attrlabl Sync="TRUE">Shape</attrlabl><attalias Sync="TRUE">Shape</attalias><attrtype Sync="TRUE">Geometry</attrtype><attwidth Sync="TRUE">0</attwidth><atprecis Sync="TRUE">0</atprecis><attscale Sync="TRUE">0</attscale><attrdef Sync="TRUE">Feature geometry.</attrdef><attrdefs Sync="TRUE">Esri</attrdefs><attrdomv><udom Sync="TRUE">Coordinates defining the features.</udom></attrdomv></attr><attr><attrlabl Sync="TRUE">DICO</attrlabl><attalias Sync="TRUE">DICO</attalias><attrtype Sync="TRUE">String</attrtype><attwidth Sync="TRUE">50</attwidth><atprecis Sync="TRUE">0</atprecis><attscale Sync="TRUE">0</attscale></attr><attr><attrlabl Sync="TRUE">FIRST_Conc</attrlabl><attalias Sync="TRUE">FIRST_Conc</attalias><attrtype Sync="TRUE">String</attrtype><attwidth Sync="TRUE">50</attwidth><atprecis Sync="TRUE">0</atprecis><attscale Sync="TRUE">0</attscale></attr><attr><attrlabl Sync="TRUE">FIRST_Dist</attrlabl><attalias Sync="TRUE">FIRST_Dist</attalias><attrtype Sync="TRUE">String</attrtype><attwidth Sync="TRUE">50</attwidth><atprecis Sync="TRUE">0</atprecis><attscale Sync="TRUE">0</attscale></attr></detailed></eainfo><mdDateSt Sync="TRUE">20210313</mdDateSt></metadata>
